# Supplementary material for: A systemic approach to screening high-throughput RT-qPCR data for a suitable set of reference circulating miRNAs
Source: BMC Genomics. 2020 Jan 31;21:111. doi: 10.1186/s12864-020-6530-3 (PMC6995162; doi:10.1186/s12864-020-6530-3)
Supplement: Supplementary file 1 — Additional file 1. Supplementary tables. Contains supplementary tables created by the authors. [file 12864_2020_6530_MOESM1_ESM.xlsx]

## Sheet: Table S1
Table S1. We outlined the most important information about the studies included in our analysis. Three citations were not specified in the GEO database (GSE49823, GSE57661, GSE68314).
GEO number	Dataset Number	Number of samples	Number of miRNAs	Total/Exosomes Isolation	qPCR technique	Condition	Treatment	Groups
GSE85903, Umezu T, et al, 2017	10	13	383	Exosomes, Total Exosome Isolation Reagent	TaqMan Low-Density Array	Chronic myeloid leukemia	imatinib	musculoskeletal events after stopping imatinib (N=5) vs no musculoskeletal events N=5)
GSE90828, Kayano M et al., 2016	11	53	744	Total, miRNeasy Mini Kit (Qiagen)	miRCURY LNA™ Universal RT microRNA PCR System, Ready-to-Use Human panel I and panel II, V2	Mild cognitive impairment	none	MCI (N=23) vs healthy control (N=30)
GSE47125, Selth LA et al., 2013	1	15	762	Total, Qiagen miRNeasy kit	Applied Biosystems TaqMan Array Human MicroRNA A+B Cards Set v3.0	Pancreatic cancer	prostatectomy	rapid biochemical recurrence (N=8) vs no recurrence following radical prostatectomy (N=8)
GSE49823	2	26	765	Total, Qiagen miRNeasy kit	TaqMan Human MicroRNA Array v3.0 A/B	Coronary artery disease	the cardiac catheterization procedure	unstable coronary artery disease (N=13) vs chest pain or discomfort but with angiographic exclusion of coronary atherosclerosi (N=13)
GSE50013, Shen J et al., 2013	3	40	257	Total, miRNeasy Mini Kit (Qiagen)	TaqMan Low Density Array	hepatocellular carcinoma	Before treatment	HHC patients (N=20) vs controls (N=20)
GSE57661	4	48	176	Total, isolation not specified	Exiqon miRCURY LNA™ Universal RT miRNA PCR Human	post-menopausal women with estrogen receptor-positive early-stage breast cancer	surgery	Before (N=24) vs after surgery (N=24)
GSE59520, Rijlaarsdam MA et al., 2015	5	35	732	Total, TaqMan ABC Purification Kit – Human Panel A and B	Applied Biosystems Human Taqman MicroRNA Array v3.0	embryonic tumours of testis	none	Non-seminomas (N = 10) vs seminomas (N = 14) vs control (N = 9)
GSE67075, Aherne ST et al., 2015	6	48	768	Total, miRNeasy Mini Kit (Qiagen)	TaqMan® Array Human MicroRNA Cards Set v2.0 A/B	colorectal cancer	none	Healthy (N = 8) vs polyp (N = 8) vs adenoma (N = 16) vs early stage cancer (N = 8) vs advanced stage cancer samples (N = 8)
GSE68314	7	8	1072	Exosomes, not specified	Qiagen Human miRNome miScript miRNA PCR arrays (V16.0, 384-well)	pulmonary arterial hypertension	none	Treatment-naïve idiopathic pulmonary arterial hypertension (N = 4) vs healthy control (N = 4)
GSE75389, Ohyashiki K et al., 2016	8	6	383	Total, mirVana PARIS kit	Taqman Array Human MicroRNA A Card v2.0	Chronic myeloid leukemia	imatinib discontinuation	CML patients after discontinuation (N = 6)
GSE75391, Ohyashiki K et al., 2016	9	14	383	Exosomes, Total Exosome Isolation Reagent (Invitrogen)	Taqman Array Human MicroRNA A Card v2.0	Chronic myeloid leukemia	imatinib discontinuation	CML patients after discontinuation (N = 14)

## Sheet: Table S2
Table S2. Average of normalization ranking of combinations of 3 miRs derived from our chosen set in two validation datasets.
	Dataset 1	Dataset 2	GSE109888	Present	Average
mir-24 mir-222 mir-27a	0.02	0.0261438	0.0120482	3	0.0193973
mir-92a mir-126 mir-24	0.0266667	0.0392157	0.00200803	3	0.0226301
mir-92a mir-24 mir-30b	0.0266667	0.0392157	0.00401607	3	0.0232995
mir-25 mir-30b mir-126	0.02	0.0392157	0.0120482	3	0.0237546
mir-24 mir-25 mir-30b	0.02	0.0326797	0.0200803	3	0.0242534
mir-19b mir-30c mir-27a	0.02	0.0392157	0.0160643	3	0.0250933
mir-126 mir-24 mir-25	0.0266667	0.0326797	0.0160643	3	0.0251369
mir-126 mir-19b mir-27a	0.0266667	0.0392157	0.0100402	3	0.0253075
mir-92a mir-24 mir-30c	0.0266667	0.0392157	0.0120482	3	0.0259769
mir-30c mir-222 mir-27a	0.0333333	0.0326797	0.0120482	3	0.0260204
mir-25 mir-30c mir-222	0.02	0.0392157	0.0200803	3	0.026432
mir-126 mir-24 mir-27a	0.02	0.0326797	0.0281125	3	0.0269307
mir-25 mir-30c mir-27a	0.02	0.0392157	0.0240964	3	0.0277707
mir-24 mir-30c mir-222	0.0266667	0.0326797	0.0240964	3	0.0278143
mir-19b mir-24 mir-30b	0.0466667	0.0261438	0.0120482	3	0.0282862
mir-24 mir-25 mir-126	0.0266667	0.0326797		2	0.0296732
mir-126 mir-19b mir-24	0.06	0.0196078	0.0100402	3	0.0298827
mir-24 mir-222 mir-126	0.0666667	0.0326797	0.00200803	3	0.0337848
mir-19b mir-30b mir-126	0.0533333	0.0392157	0.0120482	3	0.0348657
mir-25 mir-30c mir-126	0.0466667	0.0392157	0.0200803	3	0.0353209
mir-24 mir-30b mir-126	0.0666667	0.0196078	0.0200803	3	0.0354516
mir-126 mir-222 mir-27a	0.0666667	0.0392157	0.00200803	3	0.0359635
mir-19b mir-30c mir-222	0.0333333	0.0522876	0.0240964	3	0.0365724
mir-92a mir-30b mir-126	0.0666667	0.0588235	0.00200803	3	0.0424994
mir-126 mir-25 mir-27a	0.0266667	0.0849673	0.0160643	3	0.0425661
mir-320a mir-24 mir-27a	0.0466667	0.0392157		2	0.0429412
mir-24 mir-25 mir-30c	0.02	0.0326797	0.0763052	3	0.042995
mir-92a mir-30c mir-222	0.04	0.0849673	0.00803213	3	0.0443332
mir-126 mir-19b mir-30c	0.0866667	0.0392157	0.0120482	3	0.0459769
mir-126 mir-25 mir-126	0.0533333	0.0392157		2	0.0462745
mir-320a mir-24 mir-30b	0.0533333	0.0392157		2	0.0462745
mir-19b mir-24 mir-126	0.0733333	0.0196078		2	0.0464706
mir-92a mir-30c mir-27a	0.0466667	0.0849673	0.00803213	3	0.0465554
mir-19b mir-24 mir-30c	0.06	0.0326797	0.0481928	3	0.0469575
mir-92a mir-126 mir-27a	0.0266667	0.111111	0.0060241	3	0.047934
mir-24 mir-27a mir-126	0.0466667	0.0522876		2	0.0494771
mir-126 mir-24 mir-222	0.0533333	0.0522876		2	0.0528105
mir-92a mir-24 mir-222	0.02	0.137255	0.00200803	3	0.0530876
mir-25 mir-222 mir-126	0.0466667	0.111111	0.0060241	3	0.0546006
mir-92a mir-24 mir-126	0.0266667	0.0849673		2	0.055817
mir-126 mir-25 mir-30c	0.0733333	0.0392157		2	0.0562745
mir-92a mir-19b mir-30b	0.02	0.137255	0.0160643	3	0.0577731
mir-126 mir-19b mir-30b	0.0866667	0.0326797		2	0.0596732
mir-92a mir-24 mir-27a	0.0266667	0.137255	0.0160643	3	0.0599953
mir-92a mir-126 mir-222	0.0533333	0.124183	0.0060241	3	0.0611801
mir-92a mir-126 mir-30c	0.14	0.0392157	0.00803213	3	0.0624159
mir-126 mir-19b mir-222	0.0466667	0.130719	0.0100402	3	0.0624753
mir-320a mir-24 mir-30c	0.0866667	0.0392157		2	0.0629412
mir-320a mir-30c mir-27a	0.0866667	0.0392157		2	0.0629412
mir-126 mir-25 mir-30b	0.0866667	0.0392157		2	0.0629412
mir-92a mir-222 mir-27a	0.0466667	0.137255	0.0060241	3	0.0633152
mir-24 mir-30c mir-27a	0.0333333	0.0196078	0.140562	3	0.0645012
mir-92a mir-30c mir-30b	0.133333	0.0261438	0.0361446	3	0.0652072
mir-126 mir-19b mir-126	0.0933333	0.0392157		2	0.0662745
mir-24 mir-25 mir-222	0.0466667	0.137255	0.0160643	3	0.0666619
mir-92a mir-25 mir-30b	0.02	0.156863	0.0240964	3	0.0669864
mir-92a mir-126 mir-19b	0.02	0.150327	0.0341366	3	0.0681545
mir-92a mir-19b mir-30c	0.02	0.150327	0.0361446	3	0.0688238
mir-19b mir-25 mir-30b	0.0266667	0.143791	0.0361446	3	0.0688674
mir-19b mir-30c mir-126	0.1	0.0392157		2	0.0696078
mir-24 mir-25 mir-27a	0.0333333	0.137255	0.0441767	3	0.0715883
mir-25 mir-27a mir-126	0.0266667	0.117647		2	0.0721569
mir-19b mir-222 mir-27a	0.0533333	0.150327	0.0140562	3	0.0725721
mir-126 mir-320a mir-27a	0.0866667	0.0588235		2	0.0727451
mir-92a mir-126 mir-30b	0.106667	0.0392157		2	0.0729412
mir-19b mir-25 mir-126	0.02	0.156863	0.0441767	3	0.0736798
mir-25 mir-222 mir-27a	0.0733333	0.137255	0.0160643	3	0.0755508
mir-126 mir-320a mir-24	0.1	0.0522876		2	0.0761438
mir-92a mir-19b mir-24	0.0466667	0.169935	0.0140562	3	0.0768858
mir-126 mir-30c mir-222	0.173333	0.0457516	0.0120482	3	0.0770444
mir-25 mir-30c mir-30b	0.0866667	0.0326797	0.11245	3	0.0772654
mir-19b mir-24 mir-222	0.06	0.163399	0.0100402	3	0.077813
mir-24 mir-30c mir-126	0.133333	0.0261438	0.0763054	3	0.0785942
mir-126 mir-24 mir-126	0.126667	0.0326797		2	0.0796732
mir-19b mir-24 mir-27a	0.0733333	0.150327	0.0240964	3	0.0825855
mir-19b mir-30c mir-30b	0.0866667	0.0326797	0.136546	3	0.0852976
mir-126 mir-25 mir-222	0.06	0.111111		2	0.0855556
mir-320a mir-25 mir-30b	0.06	0.111111		2	0.0855556
mir-126 mir-24 mir-30b	0.12	0.0522876		2	0.0861438
mir-222 mir-27a mir-126	0.126667	0.0457516		2	0.0862092
mir-126 mir-24 mir-30c	0.14	0.0326797		2	0.0863399
mir-19b mir-27a mir-126	0.08	0.0980392		2	0.0890196
mir-320a mir-30c mir-30b	0.14	0.0392157		2	0.0896078
mir-92a mir-126 mir-25	0.0266667	0.183007	0.064257	3	0.0913101
mir-92a mir-19b mir-126	0.0266667	0.156863		2	0.0917647
mir-19b mir-25 mir-30c	0.02	0.163399	0.0923695	3	0.0919227
mir-92a mir-19b mir-27a	0.0333333	0.202614	0.0401607	3	0.0920361
mir-320a mir-25 mir-30c	0.0733333	0.111111		2	0.0922222
mir-320a mir-24 mir-126	0.133333	0.0522876		2	0.0928105
mir-92a mir-25 mir-30c	0.0266667	0.169935	0.0843373	3	0.0936462
mir-126 mir-19b mir-25	0.02	0.169935		2	0.0949673
mir-19b mir-222 mir-126	0.08	0.111111		2	0.0955556
mir-92a mir-30c mir-126	0.133333	0.0588235		2	0.0960784
mir-126 mir-30c mir-27a	0.226667	0.0522876	0.0160643	3	0.0983395
mir-92a mir-222 mir-126	0.0666667	0.137255		2	0.101961
mir-92a mir-27a mir-126	0.0666667	0.137255		2	0.101961
mir-92a mir-126 mir-126	0.12	0.0849673		2	0.102484
mir-92a mir-24 mir-25	0.0333333	0.215686	0.068273	3	0.105764
mir-320a mir-30b mir-126	0.166667	0.0457516		2	0.106209
mir-92a mir-25 mir-126	0.0266667	0.189542		2	0.108105
mir-320a mir-30c mir-222	0.153333	0.0653595		2	0.109346
mir-320a mir-24 mir-222	0.12	0.104575		2	0.112288
mir-320a mir-222 mir-27a	0.106667	0.124183		2	0.115425
mir-19b mir-24 mir-25	0.0866667	0.215686	0.0441767	3	0.11551
mir-92a mir-19b mir-222	0.04	0.215686	0.0923695	3	0.116019
mir-92a mir-320a mir-27a	0.02	0.215686		2	0.117843
mir-30c mir-222 mir-126	0.206667	0.0326797		2	0.119673
mir-19b mir-25 mir-27a	0.0666667	0.248366	0.0481928	3	0.121075
mir-320a mir-25 mir-27a	0.08	0.163399		2	0.121699
mir-126 mir-320a mir-25	0.0866667	0.156863		2	0.121765
mir-92a mir-320a mir-24	0.06	0.189542		2	0.124771
mir-92a mir-320a mir-30b	0.06	0.189542		2	0.124771
mir-320a mir-24 mir-25	0.0933333	0.156863		2	0.125098
mir-320a mir-27a mir-126	0.133333	0.117647		2	0.12549
mir-92a mir-25 mir-27a	0.0466667	0.248366	0.0923695	3	0.129134
mir-126 mir-222 mir-126	0.226667	0.0392157		2	0.132941
mir-92a mir-320a mir-30c	0.0866667	0.183007		2	0.134837
mir-24 mir-30c mir-30b	0.133333	0.0392157	0.232932	3	0.13516
mir-30c mir-30b mir-126	0.213333	0.0653595	0.13253	3	0.137074
mir-19b mir-25 mir-222	0.0733333	0.267974	0.0722893	3	0.137866
mir-126 mir-320a mir-30b	0.233333	0.0457516		2	0.139542
mir-126 mir-27a mir-126	0.226667	0.0588235		2	0.142745
mir-320a mir-25 mir-126	0.12	0.169935		2	0.144967
mir-30c mir-27a mir-126	0.24	0.0522876		2	0.146144
mir-92a mir-25 mir-222	0.0666667	0.281046	0.108434	3	0.152049
mir-92a mir-126 mir-320a	0.0866667	0.222222		2	0.154444
mir-126 mir-320a mir-30c	0.286667	0.0392157		2	0.162941
mir-320a mir-30c mir-126	0.273333	0.0588235		2	0.166078
mir-126 mir-30b mir-126	0.286667	0.0653595		2	0.176013
mir-126 mir-30c mir-126	0.3	0.0522876		2	0.176144
mir-92a mir-320a mir-126	0.133333	0.24183		2	0.187582
mir-126 mir-320a mir-126	0.293333	0.0849673		2	0.18915
mir-126 mir-320a mir-222	0.22	0.169935		2	0.194967
mir-320a mir-222 mir-126	0.266667	0.124183		2	0.195425
mir-126 mir-30c mir-30b	0.326667	0.104575		2	0.215621
mir-320a mir-25 mir-222	0.213333	0.235294		2	0.224314
mir-92a mir-320a mir-222	0.14	0.326797		2	0.233399
mir-92a mir-19b mir-25	0.0533333	0.418301	0.293173	3	0.254936
mir-92a mir-320a mir-25	0.113333	0.457516		2	0.285425
mir-19b mir-126 mir-199a	#N/A	0.0196078	0.0140562	2	#N/A
mir-24 mir-25 mir-199a	#N/A	0.0196078	0.0401606	2	#N/A
mir-126 mir-19b mir-199a	#N/A	0.0261438		1	#N/A
mir-19b mir-24 mir-199a	#N/A	0.0261438	0.0401606	2	#N/A
mir-222 mir-27a mir-199a	#N/A	0.0261438	0.0281125	2	#N/A
mir-92a mir-126 mir-199a	#N/A	0.0326797	0.0100402	2	#N/A
mir-92a mir-24 mir-199a	#N/A	0.0326797	0.0240964	2	#N/A
mir-92a mir-30c mir-199a	#N/A	0.0326797	0.0120482	2	#N/A
mir-92a mir-30b mir-199a	#N/A	0.0326797	0.00803213	2	#N/A
mir-126 mir-320a mir-199a	#N/A	0.0326797		1	#N/A
mir-126 mir-25 mir-199a	#N/A	0.0326797	0.0100402	2	#N/A
mir-320a mir-24 mir-199a	#N/A	0.0326797		1	#N/A
mir-320a mir-30c mir-199a	#N/A	0.0326797		1	#N/A
mir-320a mir-30b mir-199a	#N/A	0.0326797		1	#N/A
mir-320a mir-222 mir-199a	#N/A	0.0326797		1	#N/A
mir-320a mir-126 mir-199a	#N/A	0.0326797		1	#N/A
mir-19b mir-30c mir-199a	#N/A	0.0326797	0.0883536	2	#N/A
mir-19b mir-30b mir-199a	#N/A	0.0326797	0.0240964	2	#N/A
mir-25 mir-27a mir-199a	#N/A	0.0326797	0.0281125	2	#N/A
mir-25 mir-126 mir-199a	#N/A	0.0326797		1	#N/A
mir-30b mir-222 mir-27a	#N/A	0.0326797	0.0120482	2	#N/A
mir-30b mir-222 mir-126	#N/A	0.0326797	0.0120482	2	#N/A
mir-222 mir-126 mir-199a	#N/A	0.0326797	0.0100402	2	#N/A
mir-24 mir-30b mir-27a	#N/A	0.0326797	0.104418	2	#N/A
mir-19b mir-27a mir-199a	#N/A	0.0392157	0.0281125	2	#N/A
mir-320a mir-19b mir-199a	#N/A	0.0392157		1	#N/A
mir-320a mir-27a mir-199a	#N/A	0.0392157		1	#N/A
mir-19b mir-30b mir-27a	#N/A	0.0392157	0.0120482	2	#N/A
mir-25 mir-30c mir-199a	#N/A	0.0392157	0.0281125	2	#N/A
mir-25 mir-30b mir-222	#N/A	0.0392157	0.0160643	2	#N/A
mir-25 mir-30b mir-27a	#N/A	0.0392157	0.0120482	2	#N/A
mir-25 mir-30b mir-199a	#N/A	0.0392157	0.0160643	2	#N/A
mir-126 mir-24 mir-199a	#N/A	0.0392157	0.128514	2	#N/A
mir-126 mir-30b mir-222	#N/A	0.0392157		1	#N/A
mir-24 mir-222 mir-199a	#N/A	0.0392157	0.0281125	2	#N/A
mir-24 mir-126 mir-199a	#N/A	0.0392157		1	#N/A
mir-30c mir-30b mir-222	#N/A	0.0392157	0.124498	2	#N/A
mir-30c mir-30b mir-27a	#N/A	0.0392157	0.124498	2	#N/A
mir-19b mir-30b mir-222	#N/A	0.0457516	0.0200803	2	#N/A
mir-320a mir-30b mir-27a	#N/A	0.0457516		1	#N/A
mir-24 mir-30b mir-222	#N/A	0.0457516	0.0120482	2	#N/A
mir-126 mir-27a mir-199a	#N/A	0.0457516	0.0401606	2	#N/A
mir-126 mir-126 mir-199a	#N/A	0.0457516		1	#N/A
mir-19b mir-222 mir-199a	#N/A	0.0522876	0.0180723	2	#N/A
mir-126 mir-30b mir-27a	#N/A	0.0522876	0.0120482	2	#N/A
mir-30c mir-222 mir-199a	#N/A	0.0522876	0.0281125	2	#N/A
mir-30c mir-27a mir-199a	#N/A	0.0522876	0.168675	2	#N/A
mir-30b mir-222 mir-199a	#N/A	0.0522876	0.0281125	2	#N/A
mir-30b mir-27a mir-126	#N/A	0.0522876		1	#N/A
mir-30b mir-126 mir-199a	#N/A	0.0522876	0.104418	2	#N/A
mir-126 mir-222 mir-199a	#N/A	0.0588235		1	#N/A
mir-30c mir-126 mir-199a	#N/A	0.0588235	0.128514	2	#N/A
mir-27a mir-126 mir-199a	#N/A	0.0588235		1	#N/A
mir-24 mir-30c mir-199a	#N/A	0.0588235	0.253012	2	#N/A
mir-24 mir-27a mir-199a	#N/A	0.0588235	0.232932	2	#N/A
mir-320a mir-19b mir-30c	#N/A	0.0653595		1	#N/A
mir-320a mir-19b mir-30b	#N/A	0.0653595		1	#N/A
mir-30b mir-27a mir-199a	#N/A	0.0653595	0.128514	2	#N/A
mir-25 mir-222 mir-199a	#N/A	0.0784314	0.0100402	2	#N/A
mir-320a mir-30b mir-222	#N/A	0.0784314		1	#N/A
mir-24 mir-30b mir-199a	#N/A	0.0784314	0.204819	2	#N/A
mir-92a mir-30b mir-222	#N/A	0.0849673	0.00803213	2	#N/A
mir-92a mir-30b mir-27a	#N/A	0.0849673	0.00401607	2	#N/A
mir-92a mir-222 mir-199a	#N/A	0.0849673	0.0100402	2	#N/A
mir-92a mir-27a mir-199a	#N/A	0.0849673	0.0200803	2	#N/A
mir-320a mir-25 mir-199a	#N/A	0.0849673		1	#N/A
mir-126 mir-30b mir-199a	#N/A	0.0849673		1	#N/A
mir-320a mir-19b mir-126	#N/A	0.0980392		1	#N/A
mir-126 mir-30c mir-199a	#N/A	0.0980392		1	#N/A
mir-126 mir-320a mir-19b	#N/A	0.124183		1	#N/A
mir-92a mir-19b mir-199a	#N/A	0.137255	0.0261044	2	#N/A
mir-320a mir-19b mir-24	#N/A	0.137255		1	#N/A
mir-92a mir-320a mir-199a	#N/A	0.143791		1	#N/A
mir-30c mir-30b mir-199a	#N/A	0.150327	0.301205	2	#N/A
mir-320a mir-19b mir-27a	#N/A	0.156863		1	#N/A
mir-19b mir-25 mir-199a	#N/A	0.156863	0.0261044	2	#N/A
mir-92a mir-25 mir-199a	#N/A	0.156863	0.0421687	2	#N/A
mir-320a mir-19b mir-222	#N/A	0.202614		1	#N/A
mir-320a mir-19b mir-25	#N/A	0.281046		1	#N/A
mir-92a mir-320a mir-19b	#N/A	0.287582		1	#N/A
mir-126 mir-24 mir-19b	#N/A	#N/A		0	#N/A
mir-320a mir-24 mir-19b	#N/A	#N/A		0	#N/A
mir-24 mir-19b mir-30c	#N/A	#N/A		0	#N/A
mir-24 mir-19b mir-27a	#N/A	#N/A		0	#N/A
mir-92a mir-24 mir-19b	#N/A	#N/A		0	#N/A
mir-24 mir-19b mir-25	#N/A	#N/A		0	#N/A
mir-19b mir-27a mir-30b	0.02	#N/A		1	#N/A
mir-24 mir-222 mir-30b	0.0266667	#N/A		1	#N/A
mir-24 mir-27a mir-30b	0.0266667	#N/A		1	#N/A
mir-25 mir-27a mir-30b	0.0333333	#N/A		1	#N/A
mir-92a mir-27a mir-30b	0.0333333	#N/A		1	#N/A
mir-19b mir-222 mir-30b	0.04	#N/A		1	#N/A
mir-92a mir-222 mir-30b	0.0466667	#N/A		1	#N/A
mir-19b mir-320a mir-27a	0.0466667	#N/A		1	#N/A
mir-25 mir-222 mir-30b	0.0533333	#N/A		1	#N/A
mir-92a mir-19b mir-320a	0.0533333	#N/A		1	#N/A
mir-19b mir-320a mir-30b	0.06	#N/A		1	#N/A
mir-320a mir-27a mir-30b	0.06	#N/A		1	#N/A
mir-222 mir-27a mir-30b	0.0666667	#N/A		1	#N/A
mir-126 mir-19b mir-320a	0.0866667	#N/A		1	#N/A
mir-19b mir-320a mir-30c	0.0866667	#N/A		1	#N/A
mir-19b mir-320a mir-24	0.106667	#N/A		1	#N/A
mir-320a mir-222 mir-30b	0.12	#N/A		1	#N/A
mir-222 mir-30b mir-126	0.126667	#N/A		1	#N/A
mir-19b mir-320a mir-126	0.133333	#N/A		1	#N/A
mir-27a mir-30b mir-126	0.133333	#N/A		1	#N/A
mir-19b mir-320a mir-25	0.14	#N/A		1	#N/A
mir-126 mir-222 mir-30b	0.146667	#N/A		1	#N/A
mir-30c mir-222 mir-30b	0.146667	#N/A		1	#N/A
mir-19b mir-320a mir-222	0.153333	#N/A		1	#N/A
mir-126 mir-27a mir-30b	0.2	#N/A		1	#N/A
mir-30c mir-27a mir-30b	0.213333	#N/A		1	#N/A

## Sheet: Table S3
Table S3. Normalization rankings of combinations of 3 miRs derived from our chosen set inthree validation datasets.
Dataset 1	Ranking	Dataset 2	Ranking	GSE109888	Ranking
miR-92a miR-126 miR-19b	0.02	miR-126 miR-19b miR-24	0.0196078	miR-126 miR-17 miR-222	0.00200803
miR-92a miR-19b miR-30c	0.02	miR-19b miR-24 miR-126	0.0196078	miR-126 miR-222 miR-24	0.00200803
miR-92a miR-19b miR-30b	0.02	miR-19b miR-126 miR-199a	0.0196078	miR-126 miR-222 miR-27a	0.00200803
miR-92a miR-320a miR-27a	0.02	miR-24 miR-25 miR-199a	0.0196078	miR-126 miR-222 miR-320a	0.00200803
miR-92a miR-24 miR-222	0.02	miR-24 miR-30c miR-27a	0.0196078	miR-126 miR-24 miR-92a	0.00200803
miR-92a miR-25 miR-30b	0.02	miR-24 miR-30b miR-126	0.0196078	miR-126 miR-30b miR-92a	0.00200803
miR-126 miR-19b miR-25	0.02	miR-92a miR-30c miR-30b	0.0261438	miR-17 miR-30b miR-320a	0.00200803
miR-126 miR-24 miR-27a	0.02	miR-126 miR-19b miR-199a	0.0261438	miR-17 miR-30b miR-92a	0.00200803
miR-19b miR-25 miR-30c	0.02	miR-19b miR-24 miR-30b	0.0261438	miR-17 miR-320a miR-374a	0.00200803
miR-19b miR-25 miR-126	0.02	miR-19b miR-24 miR-199a	0.0261438	miR-222 miR-24 miR-92a	0.00200803
miR-19b miR-30c miR-27a	0.02	miR-24 miR-30c miR-126	0.0261438	miR-126 miR-30b miR-320a	0.00401607
miR-19b miR-27a miR-30b	0.02	miR-24 miR-222 miR-27a	0.0261438	miR-24 miR-30b miR-92a	0.00401607
miR-24 miR-25 miR-30c	0.02	miR-222 miR-27a miR-199a	0.0261438	miR-24 miR-374a miR-92a	0.00401607
miR-24 miR-25 miR-30b	0.02	miR-92a miR-126 miR-199a	0.0326797	miR-27a miR-30b miR-92a	0.00401607
miR-24 miR-222 miR-27a	0.02	miR-92a miR-24 miR-199a	0.0326797	miR-27a miR-374a miR-92a	0.00401607
miR-25 miR-30c miR-222	0.02	miR-92a miR-30c miR-199a	0.0326797	miR-126 miR-17 miR-24	0.0060241
miR-25 miR-30c miR-27a	0.02	miR-92a miR-30b miR-199a	0.0326797	miR-126 miR-17 miR-30b	0.0060241
miR-25 miR-30b miR-126	0.02	miR-92a miR-126 miR-199a	0.0326797	miR-126 miR-17 miR-30c	0.0060241
miR-92a miR-126 miR-24	0.0266667	miR-126 miR-320a miR-199a	0.0326797	miR-126 miR-17 miR-320a	0.0060241
miR-92a miR-126 miR-25	0.0266667	miR-126 miR-19b miR-30b	0.0326797	miR-126 miR-222 miR-25	0.0060241
miR-92a miR-126 miR-27a	0.0266667	miR-126 miR-24 miR-25	0.0326797	miR-126 miR-222 miR-92a	0.0060241
miR-92a miR-19b miR-126	0.0266667	miR-126 miR-25 miR-199a	0.0326797	miR-126 miR-27a miR-92a	0.0060241
miR-92a miR-24 miR-30c	0.0266667	miR-320a miR-24 miR-199a	0.0326797	miR-17 miR-222 miR-24	0.0060241
miR-92a miR-24 miR-27a	0.0266667	miR-320a miR-30c miR-199a	0.0326797	miR-17 miR-222 miR-30c	0.0060241
miR-92a miR-24 miR-30b	0.0266667	miR-320a miR-30b miR-199a	0.0326797	miR-17 miR-222 miR-320a	0.0060241
miR-92a miR-25 miR-30c	0.0266667	miR-320a miR-222 miR-199a	0.0326797	miR-17 miR-27a miR-30b	0.0060241
miR-92a miR-25 miR-126	0.0266667	miR-320a miR-126 miR-199a	0.0326797	miR-17 miR-30c miR-320a	0.0060241
miR-126 miR-19b miR-27a	0.0266667	miR-19b miR-24 miR-30c	0.0326797	miR-17 miR-30c miR-92a	0.0060241
miR-126 miR-24 miR-25	0.0266667	miR-19b miR-30c miR-30b	0.0326797	miR-222 miR-27a miR-92a	0.0060241
miR-126 miR-25 miR-27a	0.0266667	miR-19b miR-30c miR-199a	0.0326797	miR-126 miR-30c miR-320a	0.00803213
miR-19b miR-25 miR-30b	0.0266667	miR-19b miR-30b miR-199a	0.0326797	miR-126 miR-30c miR-92a	0.00803213
miR-24 miR-25 miR-126	0.0266667	miR-24 miR-25 miR-30c	0.0326797	miR-126 miR-320a miR-374a	0.00803213
miR-24 miR-30c miR-222	0.0266667	miR-24 miR-25 miR-30b	0.0326797	miR-126 miR-374a miR-92a	0.00803213
miR-24 miR-222 miR-30b	0.0266667	miR-24 miR-25 miR-126	0.0326797	miR-199a-3p miR-30b miR-92a	0.00803213
miR-24 miR-27a miR-30b	0.0266667	miR-24 miR-30c miR-222	0.0326797	miR-19b miR-320a miR-374a	0.00803213
miR-92a miR-24 miR-126	0.0266667	miR-24 miR-222 miR-126	0.0326797	miR-222 miR-24 miR-320a	0.00803213
miR-25 miR-27a miR-126	0.0266667	miR-25 miR-30c miR-30b	0.0326797	miR-222 miR-27a miR-320a	0.00803213
miR-92a miR-19b miR-27a	0.0333333	miR-25 miR-27a miR-199a	0.0326797	miR-222 miR-27a miR-374a	0.00803213
miR-24 miR-25 miR-27a	0.0333333	miR-25 miR-126 miR-199a	0.0326797	miR-222 miR-30b miR-320a	0.00803213
miR-25 miR-27a miR-30b	0.0333333	miR-30c miR-222 miR-27a	0.0326797	miR-222 miR-30b miR-92a	0.00803213
miR-19b miR-30c miR-222	0.0333333	miR-30c miR-222 miR-126	0.0326797	miR-222 miR-30c miR-320a	0.00803213
miR-92a miR-24 miR-25	0.0333333	miR-30b miR-222 miR-27a	0.0326797	miR-222 miR-30c miR-92a	0.00803213
miR-92a miR-27a miR-30b	0.0333333	miR-30b miR-222 miR-126	0.0326797	miR-222 miR-320a miR-374a	0.00803213
miR-24 miR-30c miR-27a	0.0333333	miR-222 miR-126 miR-199a	0.0326797	miR-222 miR-374a miR-92a	0.00803213
miR-30c miR-222 miR-27a	0.0333333	miR-126 miR-24 miR-30c	0.0326797	miR-27a miR-30b miR-320a	0.00803213
miR-19b miR-222 miR-30b	0.04	miR-126 miR-24 miR-27a	0.0326797	miR-27a miR-30c miR-92a	0.00803213
miR-92a miR-19b miR-222	0.04	miR-126 miR-24 miR-126	0.0326797	miR-27a miR-320a miR-374a	0.00803213
miR-92a miR-30c miR-222	0.04	miR-24 miR-30b miR-27a	0.0326797	miR-30b miR-320a miR-92a	0.00803213
miR-92a miR-222 miR-30b	0.0466667	miR-19b miR-27a miR-199a	0.0392157	miR-320a miR-374a miR-92a	0.00803213
miR-25 miR-222 miR-126	0.0466667	miR-92a miR-126 miR-24	0.0392157	miR-126 miR-17 miR-27a	0.0100402
miR-126 miR-19b miR-222	0.0466667	miR-92a miR-126 miR-30c	0.0392157	miR-126 miR-17 miR-374a	0.0100402
miR-19b miR-320a miR-27a	0.0466667	miR-92a miR-126 miR-30b	0.0392157	miR-126 miR-199a-3p miR-222	0.0100402
miR-320a miR-24 miR-27a	0.0466667	miR-92a miR-24 miR-30c	0.0392157	miR-126 miR-199a-3p miR-25	0.0100402
miR-25 miR-30c miR-126	0.0466667	miR-92a miR-24 miR-30b	0.0392157	miR-126 miR-199a-3p miR-92a	0.0100402
miR-92a miR-19b miR-24	0.0466667	miR-126 miR-19b miR-30c	0.0392157	miR-126 miR-19b miR-222	0.0100402
miR-92a miR-25 miR-27a	0.0466667	miR-126 miR-19b miR-27a	0.0392157	miR-126 miR-19b miR-24	0.0100402
miR-92a miR-222 miR-27a	0.0466667	miR-126 miR-19b miR-126	0.0392157	miR-126 miR-19b miR-27a	0.0100402
miR-24 miR-27a miR-126	0.0466667	miR-126 miR-25 miR-30c	0.0392157	miR-17 miR-222 miR-27a	0.0100402
miR-19b miR-24 miR-30b	0.0466667	miR-126 miR-25 miR-30b	0.0392157	miR-17 miR-222 miR-30b	0.0100402
miR-24 miR-25 miR-222	0.0466667	miR-126 miR-25 miR-126	0.0392157	miR-17 miR-24 miR-374a	0.0100402
miR-92a miR-30c miR-27a	0.0466667	miR-126 miR-222 miR-27a	0.0392157	miR-17 miR-25 miR-30b	0.0100402
miR-92a miR-126 miR-222	0.0533333	miR-320a miR-19b miR-199a	0.0392157	miR-17 miR-27a miR-30c	0.0100402
miR-126 miR-24 miR-222	0.0533333	miR-320a miR-24 miR-30c	0.0392157	miR-17 miR-27a miR-374a	0.0100402
miR-126 miR-25 miR-126	0.0533333	miR-320a miR-24 miR-30b	0.0392157	miR-199a-3p miR-222 miR-25	0.0100402
miR-19b miR-30b miR-126	0.0533333	miR-320a miR-24 miR-27a	0.0392157	miR-199a-3p miR-222 miR-92a	0.0100402
miR-320a miR-24 miR-30b	0.0533333	miR-320a miR-30c miR-27a	0.0392157	miR-19b miR-222 miR-24	0.0100402
miR-19b miR-222 miR-27a	0.0533333	miR-320a miR-27a miR-199a	0.0392157	miR-126 miR-19b miR-30b	0.0120482
miR-25 miR-222 miR-30b	0.0533333	miR-19b miR-30c miR-27a	0.0392157	miR-126 miR-19b miR-30c	0.0120482
miR-92a miR-19b miR-320a	0.0533333	miR-19b miR-30c miR-126	0.0392157	miR-126 miR-222 miR-30b	0.0120482
miR-92a miR-19b miR-25	0.0533333	miR-19b miR-30b miR-27a	0.0392157	miR-126 miR-222 miR-30c	0.0120482
miR-92a miR-320a miR-30b	0.06	miR-19b miR-30b miR-126	0.0392157	miR-126 miR-24 miR-320a	0.0120482
miR-126 miR-25 miR-222	0.06	miR-25 miR-30c miR-222	0.0392157	miR-126 miR-25 miR-30b	0.0120482
miR-19b miR-320a miR-30b	0.06	miR-25 miR-30c miR-27a	0.0392157	miR-126 miR-27a miR-30b	0.0120482
miR-320a miR-25 miR-30b	0.06	miR-25 miR-30c miR-126	0.0392157	miR-126 miR-27a miR-320a	0.0120482
miR-320a miR-27a miR-30b	0.06	miR-25 miR-30c miR-199a	0.0392157	miR-199a-3p miR-30c miR-92a	0.0120482
miR-92a miR-320a miR-24	0.06	miR-25 miR-30b miR-222	0.0392157	miR-199a-3p miR-374a miR-92a	0.0120482
miR-126 miR-19b miR-24	0.06	miR-25 miR-30b miR-27a	0.0392157	miR-19b miR-24 miR-30b	0.0120482
miR-19b miR-24 miR-30c	0.06	miR-25 miR-30b miR-126	0.0392157	miR-19b miR-24 miR-374a	0.0120482
miR-19b miR-24 miR-222	0.06	miR-25 miR-30b miR-199a	0.0392157	miR-19b miR-27a miR-30b	0.0120482
miR-19b miR-25 miR-27a	0.0666667	miR-126 miR-320a miR-30c	0.0392157	miR-19b miR-27a miR-374a	0.0120482
miR-92a miR-30b miR-126	0.0666667	miR-126 miR-24 miR-199a	0.0392157	miR-222 miR-24 miR-27a	0.0120482
miR-126 miR-222 miR-27a	0.0666667	miR-126 miR-30b miR-222	0.0392157	miR-222 miR-24 miR-30b	0.0120482
miR-24 miR-222 miR-126	0.0666667	miR-126 miR-222 miR-126	0.0392157	miR-222 miR-24 miR-374a	0.0120482
miR-24 miR-30b miR-126	0.0666667	miR-320a miR-30c miR-30b	0.0392157	miR-222 miR-27a miR-30b	0.0120482
miR-222 miR-27a miR-30b	0.0666667	miR-24 miR-30c miR-30b	0.0392157	miR-222 miR-27a miR-30c	0.0120482
miR-92a miR-25 miR-222	0.0666667	miR-24 miR-222 miR-199a	0.0392157	miR-24 miR-30c miR-92a	0.0120482
miR-92a miR-222 miR-126	0.0666667	miR-24 miR-126 miR-199a	0.0392157	miR-24 miR-320a miR-374a	0.0120482
miR-92a miR-27a miR-126	0.0666667	miR-30c miR-30b miR-222	0.0392157	miR-25 miR-27a miR-30b	0.0120482
miR-126 miR-25 miR-30c	0.0733333	miR-30c miR-30b miR-27a	0.0392157	miR-126 miR-17 miR-19b	0.0140562
miR-320a miR-25 miR-30c	0.0733333	miR-19b miR-30b miR-222	0.0457516	miR-126 miR-17 miR-25	0.0140562
miR-19b miR-25 miR-222	0.0733333	miR-222 miR-27a miR-126	0.0457516	miR-126 miR-17 miR-92a	0.0140562
miR-25 miR-222 miR-27a	0.0733333	miR-320a miR-30b miR-27a	0.0457516	miR-126 miR-199a-3p miR-19b	0.0140562
miR-19b miR-24 miR-126	0.0733333	miR-24 miR-30b miR-222	0.0457516	miR-126 miR-19b miR-320a	0.0140562
miR-19b miR-24 miR-27a	0.0733333	miR-126 miR-30c miR-222	0.0457516	miR-17 miR-19b miR-24	0.0140562
miR-19b miR-27a miR-126	0.08	miR-126 miR-27a miR-199a	0.0457516	miR-17 miR-19b miR-30b	0.0140562
miR-320a miR-25 miR-27a	0.08	miR-320a miR-30b miR-126	0.0457516	miR-17 miR-19b miR-374a	0.0140562
miR-19b miR-222 miR-126	0.08	miR-126 miR-320a miR-30b	0.0457516	miR-17 miR-222 miR-25	0.0140562
miR-92a miR-126 miR-320a	0.0866667	miR-126 miR-126 miR-199a	0.0457516	miR-17 miR-222 miR-374a	0.0140562
miR-92a miR-320a miR-30c	0.0866667	miR-126 miR-320a miR-24	0.0522876	miR-17 miR-222 miR-92a	0.0140562
miR-126 miR-19b miR-320a	0.0866667	miR-320a miR-24 miR-126	0.0522876	miR-17 miR-24 miR-30b	0.0140562
miR-126 miR-19b miR-30c	0.0866667	miR-19b miR-30c miR-222	0.0522876	miR-17 miR-24 miR-320a	0.0140562
miR-126 miR-19b miR-30b	0.0866667	miR-19b miR-222 miR-199a	0.0522876	miR-17 miR-24 miR-92a	0.0140562
miR-126 miR-320a miR-25	0.0866667	miR-126 miR-24 miR-30b	0.0522876	miR-17 miR-25 miR-374a	0.0140562
miR-126 miR-320a miR-27a	0.0866667	miR-126 miR-24 miR-222	0.0522876	miR-17 miR-27a miR-320a	0.0140562
miR-126 miR-25 miR-30b	0.0866667	miR-126 miR-30c miR-27a	0.0522876	miR-17 miR-27a miR-92a	0.0140562
miR-19b miR-320a miR-30c	0.0866667	miR-126 miR-30b miR-27a	0.0522876	miR-17 miR-374a miR-92a	0.0140562
miR-19b miR-30c miR-30b	0.0866667	miR-24 miR-27a miR-126	0.0522876	miR-19b miR-222 miR-27a	0.0140562
miR-320a miR-24 miR-30c	0.0866667	miR-30c miR-222 miR-199a	0.0522876	miR-19b miR-24 miR-92a	0.0140562
miR-320a miR-30c miR-27a	0.0866667	miR-30c miR-27a miR-126	0.0522876	miR-126 miR-199a-3p miR-320a	0.0160643
miR-25 miR-30c miR-30b	0.0866667	miR-30c miR-27a miR-199a	0.0522876	miR-126 miR-19b miR-374a	0.0160643
miR-19b miR-24 miR-25	0.0866667	miR-30b miR-222 miR-199a	0.0522876	miR-126 miR-24 miR-25	0.0160643
miR-126 miR-19b miR-126	0.0933333	miR-30b miR-27a miR-126	0.0522876	miR-126 miR-25 miR-27a	0.0160643
miR-320a miR-24 miR-25	0.0933333	miR-30b miR-126 miR-199a	0.0522876	miR-126 miR-25 miR-374a	0.0160643
miR-126 miR-320a miR-24	0.1	miR-126 miR-30c miR-126	0.0522876	miR-126 miR-27a miR-30c	0.0160643
miR-19b miR-30c miR-126	0.1	miR-92a miR-30c miR-126	0.0588235	miR-126 miR-320a miR-92a	0.0160643
miR-92a miR-126 miR-30b	0.106667	miR-92a miR-30b miR-126	0.0588235	miR-199a-3p miR-222 miR-320a	0.0160643
miR-320a miR-222 miR-27a	0.106667	miR-126 miR-320a miR-27a	0.0588235	miR-199a-3p miR-25 miR-30b	0.0160643
miR-19b miR-320a miR-24	0.106667	miR-126 miR-222 miR-199a	0.0588235	miR-199a-3p miR-25 miR-374a	0.0160643
miR-92a miR-320a miR-25	0.113333	miR-320a miR-30c miR-126	0.0588235	miR-199a-3p miR-320a miR-374a	0.0160643
miR-320a miR-222 miR-30b	0.12	miR-30c miR-126 miR-199a	0.0588235	miR-19b miR-222 miR-374a	0.0160643
miR-92a miR-126 miR-126	0.12	miR-27a miR-126 miR-199a	0.0588235	miR-19b miR-24 miR-320a	0.0160643
miR-126 miR-24 miR-30b	0.12	miR-126 miR-27a miR-126	0.0588235	miR-19b miR-27a miR-30c	0.0160643
miR-320a miR-24 miR-222	0.12	miR-24 miR-30c miR-199a	0.0588235	miR-19b miR-30b miR-320a	0.0160643
miR-320a miR-25 miR-126	0.12	miR-24 miR-27a miR-199a	0.0588235	miR-19b miR-30b miR-92a	0.0160643
miR-222 miR-30b miR-126	0.126667	miR-320a miR-19b miR-30c	0.0653595	miR-222 miR-24 miR-25	0.0160643
miR-126 miR-24 miR-126	0.126667	miR-320a miR-19b miR-30b	0.0653595	miR-222 miR-25 miR-27a	0.0160643
miR-222 miR-27a miR-126	0.126667	miR-320a miR-30c miR-222	0.0653595	miR-222 miR-25 miR-30b	0.0160643
miR-92a miR-320a miR-126	0.133333	miR-30b miR-27a miR-199a	0.0653595	miR-222 miR-25 miR-374a	0.0160643
miR-92a miR-30c miR-30b	0.133333	miR-126 miR-30b miR-126	0.0653595	miR-24 miR-25 miR-374a	0.0160643
miR-92a miR-30c miR-126	0.133333	miR-30c miR-30b miR-126	0.0653595	miR-24 miR-27a miR-92a	0.0160643
miR-19b miR-320a miR-126	0.133333	miR-25 miR-222 miR-199a	0.0784314	miR-25 miR-27a miR-374a	0.0160643
miR-320a miR-24 miR-126	0.133333	miR-320a miR-30b miR-222	0.0784314	miR-25 miR-30b miR-320a	0.0160643
miR-320a miR-27a miR-126	0.133333	miR-24 miR-30b miR-199a	0.0784314	miR-17 miR-19b miR-30c	0.0180723
miR-24 miR-30c miR-30b	0.133333	miR-92a miR-126 miR-126	0.0849673	miR-17 miR-24 miR-25	0.0180723
miR-24 miR-30c miR-126	0.133333	miR-92a miR-24 miR-126	0.0849673	miR-17 miR-25 miR-27a	0.0180723
miR-27a miR-30b miR-126	0.133333	miR-92a miR-30c miR-222	0.0849673	miR-17 miR-25 miR-30c	0.0180723
miR-19b miR-320a miR-25	0.14	miR-92a miR-30c miR-27a	0.0849673	miR-199a-3p miR-19b miR-222	0.0180723
miR-92a miR-126 miR-30c	0.14	miR-92a miR-30b miR-222	0.0849673	miR-126 miR-222 miR-374a	0.0200803
miR-126 miR-24 miR-30c	0.14	miR-92a miR-30b miR-27a	0.0849673	miR-126 miR-24 miR-30b	0.0200803
miR-320a miR-30c miR-30b	0.14	miR-92a miR-222 miR-199a	0.0849673	miR-126 miR-25 miR-30c	0.0200803
miR-92a miR-320a miR-222	0.14	miR-92a miR-27a miR-199a	0.0849673	miR-126 miR-25 miR-320a	0.0200803
miR-126 miR-222 miR-30b	0.146667	miR-126 miR-25 miR-27a	0.0849673	miR-126 miR-27a miR-374a	0.0200803
miR-30c miR-222 miR-30b	0.146667	miR-320a miR-25 miR-199a	0.0849673	miR-199a-3p miR-19b miR-320a	0.0200803
miR-19b miR-320a miR-222	0.153333	miR-126 miR-320a miR-126	0.0849673	miR-199a-3p miR-27a miR-92a	0.0200803
miR-320a miR-30c miR-222	0.153333	miR-126 miR-30b miR-199a	0.0849673	miR-199a-3p miR-30b miR-320a	0.0200803
miR-320a miR-30b miR-126	0.166667	miR-320a miR-19b miR-126	0.0980392	miR-19b miR-222 miR-30b	0.0200803
miR-126 miR-30c miR-222	0.173333	miR-19b miR-27a miR-126	0.0980392	miR-19b miR-27a miR-320a	0.0200803
miR-126 miR-27a miR-30b	0.2	miR-126 miR-30c miR-199a	0.0980392	miR-19b miR-30c miR-320a	0.0200803
miR-30c miR-222 miR-126	0.206667	miR-320a miR-24 miR-222	0.104575	miR-19b miR-374a miR-92a	0.0200803
miR-320a miR-25 miR-222	0.213333	miR-126 miR-30c miR-30b	0.104575	miR-222 miR-25 miR-30c	0.0200803
miR-30c miR-27a miR-30b	0.213333	miR-92a miR-126 miR-27a	0.111111	miR-24 miR-25 miR-30b	0.0200803
miR-30c miR-30b miR-126	0.213333	miR-126 miR-25 miR-222	0.111111	miR-24 miR-30b miR-320a	0.0200803
miR-126 miR-320a miR-222	0.22	miR-320a miR-25 miR-30c	0.111111	miR-25 miR-320a miR-374a	0.0200803
miR-126 miR-27a miR-126	0.226667	miR-320a miR-25 miR-30b	0.111111	miR-27a miR-30c miR-320a	0.0200803
miR-126 miR-222 miR-126	0.226667	miR-19b miR-222 miR-126	0.111111	miR-30c miR-320a miR-92a	0.0200803
miR-126 miR-30c miR-27a	0.226667	miR-25 miR-222 miR-126	0.111111	miR-126 miR-17 miR-199a-3p	0.0220884
miR-126 miR-320a miR-30b	0.233333	miR-25 miR-27a miR-126	0.117647	miR-17 miR-199a-3p miR-222	0.0220884
miR-30c miR-27a miR-126	0.24	miR-320a miR-27a miR-126	0.117647	miR-17 miR-19b miR-27a	0.0220884
miR-320a miR-222 miR-126	0.266667	miR-92a miR-126 miR-222	0.124183	miR-17 miR-24 miR-30c	0.0220884
miR-320a miR-30c miR-126	0.273333	miR-126 miR-320a miR-19b	0.124183	miR-126 miR-24 miR-374a	0.0240964
miR-126 miR-30b miR-126	0.286667	miR-320a miR-222 miR-27a	0.124183	miR-199a-3p miR-19b miR-30b	0.0240964
miR-126 miR-320a miR-30c	0.286667	miR-320a miR-222 miR-126	0.124183	miR-199a-3p miR-19b miR-374a	0.0240964
miR-126 miR-320a miR-126	0.293333	miR-126 miR-19b miR-222	0.130719	miR-199a-3p miR-24 miR-92a	0.0240964
miR-126 miR-30c miR-126	0.3	miR-92a miR-19b miR-30b	0.137255	miR-19b miR-222 miR-30c	0.0240964
miR-126 miR-30c miR-30b	0.326667	miR-92a miR-19b miR-199a	0.137255	miR-19b miR-24 miR-27a	0.0240964
		mir-92a mir-24 mir-222	0.137255	miR-222 miR-24 miR-30c	0.0240964
		mir-92a mir-24 mir-27a	0.137255	miR-25 miR-27a miR-30c	0.0240964
		mir-92a mir-222 mir-27a	0.137255	miR-25 miR-30b miR-92a	0.0240964
		mir-92a mir-222 mir-126	0.137255	miR-17 miR-199a-3p miR-25	0.0261044
		mir-92a mir-27a mir-126	0.137255	miR-17 miR-199a-3p miR-320a	0.0261044
		mir-320a mir-19b mir-24	0.137255	miR-17 miR-199a-3p miR-92a	0.0261044
		mir-24 mir-25 mir-222	0.137255	miR-17 miR-19b miR-222	0.0261044
		mir-24 mir-25 mir-27a	0.137255	miR-17 miR-24 miR-27a	0.0261044
		mir-25 mir-222 mir-27a	0.137255	miR-199a-3p miR-19b miR-25	0.0261044
		mir-19b mir-25 mir-30b	0.143791	miR-199a-3p miR-19b miR-92a	0.0261044
		mir-92a mir-320a mir-199a	0.143791	miR-126 miR-24 miR-27a	0.0281125
		mir-19b mir-24 mir-27a	0.150327	miR-199a-3p miR-19b miR-27a	0.0281125
		mir-19b mir-222 mir-27a	0.150327	miR-199a-3p miR-222 miR-24	0.0281125
		mir-92a mir-126 mir-19b	0.150327	miR-199a-3p miR-222 miR-27a	0.0281125
		mir-92a mir-19b mir-30c	0.150327	miR-199a-3p miR-222 miR-30b	0.0281125
		mir-30c mir-30b mir-199a	0.150327	miR-199a-3p miR-222 miR-30c	0.0281125
		mir-19b mir-25 mir-199a	0.156863	miR-199a-3p miR-222 miR-374a	0.0281125
		mir-320a mir-24 mir-25	0.156863	miR-199a-3p miR-25 miR-27a	0.0281125
		mir-126 mir-320a mir-25	0.156863	miR-199a-3p miR-25 miR-30c	0.0281125
		mir-320a mir-19b mir-27a	0.156863	miR-19b miR-222 miR-320a	0.0281125
		mir-92a mir-19b mir-126	0.156863	miR-222 miR-25 miR-320a	0.0321285
		mir-92a mir-25 mir-30b	0.156863	miR-24 miR-320a miR-92a	0.0321285
		mir-92a mir-25 mir-199a	0.156863	miR-17 miR-199a-3p miR-30b	0.0341365
		mir-19b mir-25 mir-126	0.156863	miR-126 miR-19b miR-92a	0.0341366
		mir-19b mir-25 mir-30c	0.163399	miR-17 miR-19b miR-320a	0.0341366
		mir-320a mir-25 mir-27a	0.163399	miR-199a-3p miR-320a miR-92a	0.0361446
		mir-19b mir-24 mir-222	0.163399	miR-19b miR-25 miR-30b	0.0361446
		mir-320a mir-25 mir-126	0.169935	miR-19b miR-30c miR-92a	0.0361446
		mir-126 mir-19b mir-25	0.169935	miR-30b miR-30c miR-92a	0.0361446
		mir-92a mir-19b mir-24	0.169935	miR-30b miR-320a miR-374a	0.0361446
		mir-92a mir-25 mir-30c	0.169935	miR-30b miR-374a miR-92a	0.0361446
		mir-126 mir-320a mir-222	0.169935	miR-30c miR-374a miR-92a	0.0361446
		mir-92a mir-126 mir-25	0.183007	miR-17 miR-199a-3p miR-19b	0.0381526
		mir-92a mir-320a mir-30c	0.183007	miR-17 miR-199a-3p miR-374a	0.0381526
		mir-92a mir-25 mir-126	0.189542	miR-126 miR-199a-3p miR-27a	0.0401606
		mir-92a mir-320a mir-24	0.189542	miR-199a-3p miR-19b miR-24	0.0401606
		mir-92a mir-320a mir-30b	0.189542	miR-199a-3p miR-24 miR-25	0.0401606
		mir-92a mir-19b mir-27a	0.202614	miR-199a-3p miR-25 miR-320a	0.0401607
		mir-320a mir-19b mir-222	0.202614	miR-19b miR-25 miR-374a	0.0401607
		mir-19b mir-24 mir-25	0.215686	miR-19b miR-27a miR-92a	0.0401607
		mir-92a mir-320a mir-27a	0.215686	miR-222 miR-320a miR-92a	0.0401607
		mir-92a mir-19b mir-222	0.215686	miR-199a-3p miR-25 miR-92a	0.0421687
		mir-92a mir-24 mir-25	0.215686	miR-126 miR-19b miR-25	0.0441767
		mir-92a mir-126 mir-320a	0.222222	miR-19b miR-24 miR-25	0.0441767
		mir-320a mir-25 mir-222	0.235294	miR-24 miR-25 miR-27a	0.0441767
		mir-92a mir-320a mir-126	0.24183	miR-19b miR-25 miR-27a	0.0481928
		mir-92a mir-25 mir-27a	0.248366	miR-27a miR-320a miR-92a	0.0481928
		mir-19b mir-25 mir-27a	0.248366	miR-19b miR-24 miR-30c	0.0481928
		mir-19b mir-25 mir-222	0.267974	miR-24 miR-27a miR-374a	0.0481928
		mir-92a mir-25 mir-222	0.281046	miR-17 miR-199a-3p miR-30c	0.0522088
		mir-320a mir-19b mir-25	0.281046	miR-199a-3p miR-27a miR-320a	0.0522089
		mir-92a mir-320a mir-19b	0.287582	miR-199a-3p miR-30c miR-320a	0.0522089
		mir-92a mir-320a mir-222	0.326797	miR-25 miR-374a miR-92a	0.0522089
		mir-92a mir-19b mir-25	0.418301	miR-17 miR-199a-3p miR-27a	0.0542168
		mir-92a mir-320a mir-25	0.457516	miR-17 miR-25 miR-320a	0.054217
				miR-24 miR-30c miR-320a	0.0562249
				miR-17 miR-320a miR-92a	0.062249
				miR-126 miR-25 miR-92a	0.064257
				miR-25 miR-30c miR-320a	0.064257
				miR-24 miR-27a miR-320a	0.0642571
				miR-24 miR-25 miR-92a	0.068273
				miR-24 miR-25 miR-320a	0.0722891
				miR-25 miR-27a miR-320a	0.0722891
				miR-30c miR-320a miR-374a	0.0722892
				miR-19b miR-222 miR-25	0.0722893
				miR-24 miR-25 miR-30c	0.0763052
				miR-126 miR-24 miR-30c	0.0763054
				miR-17 miR-30b miR-30c	0.0763054
				miR-17 miR-30b miR-374a	0.0763054
				miR-17 miR-30c miR-374a	0.0763054
				miR-25 miR-30c miR-92a	0.0843373
				miR-30b miR-30c miR-320a	0.0843375
				miR-199a-3p miR-19b miR-30c	0.0883536
				miR-19b miR-222 miR-92a	0.0923695
				miR-25 miR-27a miR-92a	0.0923695
				miR-19b miR-25 miR-30c	0.0923695
				miR-25 miR-30b miR-374a	0.0923697
				miR-17 miR-19b miR-25	0.0983937
				miR-126 miR-199a-3p miR-30b	0.104418
				miR-24 miR-27a miR-30b	0.104418
				miR-126 miR-199a-3p miR-374a	0.108434
				miR-222 miR-25 miR-92a	0.108434
				miR-27a miR-30b miR-374a	0.108434
				miR-17 miR-19b miR-92a	0.110442
				miR-25 miR-30b miR-30c	0.11245
				miR-199a-3p miR-27a miR-374a	0.11245
				miR-19b miR-30b miR-374a	0.116466
				miR-222 miR-30b miR-30c	0.124498
				miR-27a miR-30b miR-30c	0.124498
				miR-17 miR-25 miR-92a	0.126506
				miR-25 miR-30c miR-374a	0.128514
				miR-126 miR-199a-3p miR-24	0.128514
				miR-126 miR-199a-3p miR-30c	0.128514
				miR-199a-3p miR-27a miR-30b	0.128514
				miR-19b miR-30c miR-374a	0.128514
				miR-222 miR-30c miR-374a	0.128514
				miR-27a miR-30c miR-374a	0.128514
				miR-126 miR-30b miR-30c	0.13253
				miR-222 miR-30b miR-374a	0.13253
				miR-19b miR-30b miR-30c	0.136546
				miR-24 miR-27a miR-30c	0.140562
				miR-17 miR-199a-3p miR-24	0.140562
				miR-199a-3p miR-24 miR-320a	0.144578
				miR-19b miR-25 miR-320a	0.15261
				miR-199a-3p miR-27a miR-30c	0.168675
				miR-19b miR-320a miR-92a	0.176707
				miR-126 miR-30b miR-374a	0.184739
				miR-126 miR-30c miR-374a	0.184739
				miR-24 miR-30b miR-374a	0.188755
				miR-199a-3p miR-24 miR-374a	0.188755
				miR-199a-3p miR-24 miR-30b	0.204819
				miR-24 miR-30c miR-374a	0.220884
				miR-199a-3p miR-30b miR-374a	0.232932
				miR-24 miR-30b miR-30c	0.232932
				miR-199a-3p miR-24 miR-27a	0.232932
				miR-199a-3p miR-30c miR-374a	0.24498
				miR-199a-3p miR-24 miR-30c	0.253012
				miR-25 miR-320a miR-92a	0.261044
				miR-19b miR-25 miR-92a	0.293173
				miR-199a-3p miR-30b miR-30c	0.301205
				miR-30b miR-30c miR-374a	0.39759

## Sheet: Table S4
Table S4. Results of pairwise analysis of the miRNAs from the chosen set. We counted the number of times two miRNAs occured in all combinations of 3 miRNAs, which placed 1st in all 11 dataset rankings. Counts were weighted by the total number of combinations in a dataset containing the counted combination. The result is a 13 x 13 matrix with the weighted counts.
	miR-222	miR-92a	miR-27a	miR-17	miR-24	miR-320a	miR-25	miR-126	miR-19b	miR-199a	miR-30b	miR-30c	miR-374a
miR-222	0	0.0426536	0.0177178	0.0387824	0.0497144	0.0032	0.0371941	0.0237079	0.0439555	0.00710875	0.0269831	0.0282539	0.0608934
miR-92a	0.0426536	0	0.0275412	0.0347722	0.0368907	0.00172414	0.00843326	0.0485974	0.0173197	0.0164174	0.0160309	0.0183122	0.029643
miR-27a	0.0177178	0.0275412	0	0.0123137	0.00110265	0	0.022434	0.0194202	0.0171406	0.00252604	0.0152797	0.0123709	0.0383428
miR-17	0.0387824	0.0347722	0.0123137	0	0.0463583	0.0050069	0.0179496	0.0316337	0.0387775	0.00537436	0.0315841	0.0160562	0.0675145
miR-24	0.0497144	0.0368907	0.00110265	0.0463583	0	0.00328276	0.0418116	0.0283224	0.0450964	0	0.00830369	0.0143415	0.052947
miR-320a	0.0032	0.00172414	0	0.0050069	0.00328276	0	0.00336552	0.00701609	0.0114069	0	0.00172414	0.00385747	0.00287356
miR-25	0.0371941	0.00843326	0.022434	0.0179496	0.0418116	0.00336552	0	0.0592103	0.00315746	0.0259023	0.0359271	0.0322134	0.0438265
miR-126	0.0237079	0.0485974	0.0194202	0.0316337	0.0283224	0.00701609	0.0592103	0	0.0320269	0.00579537	0.0194514	0.0141711	0.0472497
miR-19b	0.0439555	0.0173197	0.0171406	0.0387775	0.0450964	0.0114069	0.00315746	0.0320269	0	0.0152279	0.0164228	0.023887	0.0808841
miR-199a	0.00710875	0.0164174	0.00252604	0.00537436	0	0	0.0259023	0.00579537	0.0152279	0	0.00247109	0.00334184	0.0166172
miR-30b	0.0269831	0.0160309	0.0152797	0.0315841	0.00830369	0.00172414	0.0359271	0.0194514	0.0164228	0.00247109	0	0.0125957	0.0249673
miR-30c	0.0282539	0.0183122	0.0123709	0.0160562	0.0143415	0.00385747	0.0322134	0.0141711	0.023887	0.00334184	0.0125957	0	0.0251809
miR-374a	0.0608934	0.029643	0.0383428	0.0675145	0.052947	0.00287356	0.0438265	0.0472497	0.0808841	0.0166172	0.0249673	0.0251809	0.0551907
