# Supplementary material for: A systemic approach to screening high-throughput RT-qPCR data for a suitable set of reference circulating miRNAs
Source: BMC Genomics. 2020 Jan 31;21:111. doi: 10.1186/s12864-020-6530-3 (PMC6995162; doi:10.1186/s12864-020-6530-3)
Supplement: Supplementary file 2 — Additional file 2. Validation dataset 1. Contains results of the qPCR profiling of circulating miRNAs in people with head and neck tumors. Samples are in columns, miRNAs are in verses. [file 12864_2020_6530_MOESM2_ESM.xls]

## Sheet: Validation 1
design_target_name	66343	66344	66345	66346	66347	66348	66349	66350	66351	66352	66353	66354	66355	66356	66357	66358	66359	66360	66361	66362		Count	Standard deviation
	ZR1S3	BM1S3	RW1S3	MG1S3	KM1S3	GA1S3	BW1S3	DW1S3	PC1S3	LG1S3	PJ1S3	PJ2S3	PW1S3	KE1S3	PZ1S3	WJ1S3	GJ1S3	BM2S3	SJ1S3	SE1S3
hsa-miR-122-5p	34.4588	35.6164	35.904	31.5351	30.8873	31.7943	35.5682	33.7199	32.6556	29.9173	32.6185	32.7071	31.4709	34.082	29.71	28.4435	32.4745	33.6882	29.6693	33.8407		20	2.12521
hsa-miR-19a-3p	34.4521	32.1142	33.0992	29.8636	27.9424	30.8947	33.162	34.6522	30.2768	28.6887	29.7669	30.846	33.2903	30.576	30.6957	29.1152	31.827	31.1575	31.5152	32.9207		20	1.84993
hsa-miR-185-5p	34.2556	33.0215	32.0767	30.5479	30.6154	30.7853	36.5838	33.208	30.1792	29.9298	29.5864	33.699	32.2743	31.5605	30.4896	29.9869	31.8438	31.9781	30.5522	33.9114		20	1.81186
hsa-miR-27a-3p	34.2321	36.5484	34.6735	31.4474	31.6037	32.2779	34.9059	34.4837	31.4349	30.6694	31.3497	34.2228	33.7122	31.6592	32.4573	31.0509	34.7147	33.8034	33.6703	35.8653		20	1.73548
hsa-miR-30e-5p	34.9091	35.2858	34.6076	31.7379	30.2797	31.9621	36.6884	35.2774	32.3476	31.1217	32.5937	33.4194	35.4278	32.6376	33.2773	31.9007	34.5767	32.6204	34.1615	34.7605		20	1.69205
hsa-miR-221-3p	34.2576	33.7537	33.2102	32.3451	32.2112	31.7307	36.1142	34.0906	30.6727	31.5143	31.5333	34.7872	36.5993	33.4882	31.8415	30.9763	33.0651	34.1373	34.3355	35.3468		20	1.68782
hsa-miR-425-5p	34.9789	35.2198	34.2279	31.2645	31.7781	33.3484	35.2285	35.3556	32.7812	31.9908	31.665	34.7178	34.8006	33.8387	32.7599	31.0709	35.9482	36.4423	33.8	35.6692		20	1.6712
hsa-miR-27b-3p	33.4527	33.6779	34.4273	31.2652	31.0454	32.3231	35.6986	33.805	30.6308	30.6569	30.5707	34.3098	33.6482	31.7626	31.6278	30.5307	33.8165	33.7589	31.7448	35.0333		20	1.64787
hsa-miR-15b-5p	36.6716	33.915	33.3294	32.2496	30.9466	31.6336	34.5349	33.0911	30.5616	31.7069	31.7449	33.5419	35.0534	32.2162	33.0123	31.0602	34.2643	33.2573	33.6051	35.6898		20	1.63136
hsa-miR-223-3p	29.6988	29.1984	28.8491	25.259	27.3337	27.8091	29.4427	29.8619	26.9181	25.787	26.0325	29.2552	29.685	27.6624	27.3629	25.8373	29.0499	29.5838	27.7687	31.0069		20	1.62646
hsa-miR-25-3p	34.6262	33.6533	33.2013	29.9122	30.5338	31.7079	34.6162	34.6192	32.3247	30.5408	30.9361	33.5705	33.1969	32.659	32.1338	30.0067	33.4399	31.8227	31.7301	34.7666		20	1.58774
hsa-miR-451a	27.4353	27.6469	26.8801	24.6009	23.7128	26.0421	29.5162	28.5333	25.8778	23.7484	24.1809	26.3299	26.3129	26.5443	26.0937	24.7084	27.5261	26.1015	25.8827	28.1186		20	1.57707
hsa-miR-23a-3p	32.9286	31.9261	32.0014	28.352	28.1842	29.9643	32.2648	32.129	28.7637	28.6957	28.7443	31.0712	31.8428	29.9973	30.1382	28.6341	31.5307	30.8623	30.2657	32.0438		20	1.54223
hsa-miR-16-5p	30.1744	29.5747	29.3261	26.0327	26.1537	27.566	30.4371	29.8596	27.515	25.5778	26.6023	28.2118	28.8538	27.9744	27.8552	25.6678	28.7393	28.0079	28.1303	30.1802		20	1.54137
hsa-miR-19b-3p	32.5127	31.721	32.1316	29.2489	27.2213	29.7626	32.1114	32.2723	29.8657	28.3616	29.2504	30.1509	32.0514	30.3331	30.258	28.8203	31.4818	30.8044	31.0445	32.3335		20	1.51027
hsa-miR-142-5p	35.4978	34.9658	34.7025	31.5777	31.9119	33.1713	35.6964	34.7062	32.4719	31.6249	31.8697	34.1418	35.3646	33.1824	32.9826	31.7546	34.4603	34.6673	33.594	35.9395		20	1.48772
hsa-miR-24-3p	33.1841	31.8708	33.4651	29.7934	28.4694	29.9538	31.9783	32.9461	29.9	29.2836	29.6209	30.7385	32.7725	30.7243	31.0433	29.3505	31.8088	31.7797	31.1852	32.0302		20	1.44275
hsa-miR-103a-3p	33.845	31.5325	32.9776	31.8282	29.8079	30.0991	33.0145	31.9984	29.8466	30.351	30.0234	32.3589	32.9759	30.5338	30.7213	30.8679	32.0856	32.3435	31.5447	34.9662		20	1.42583
hsa-miR-93-5p	33.7704	33.0298	33.8058	30.497	29.9559	31.6114	34.3123	33.7358	31.1614	30.044	30.7075	32.1197	32.8529	31.9001	32.6428	30.5163	33.3427	32.5885	32.2558	34.1644		20	1.40697
hsa-let-7i-5p	35.5868	32.9165	33.5269	32.5134	31.2992	32.4467	34.3721	36.2936	31.7697	31.9156	31.7487	33.5816	32.5143	31.994	32.505	31.6078	33.8706	33.035	33.1505	35.3114		20	1.39735
hsa-miR-30b-5p	35.8593	35.0769	33.9548	33.6051	32.1408	33.2861	34.7949	33.5283	31.0552	32.1615	31.7371	34.2393	35.1474	32.0566	32.1608	32.9873	33.0878	33.2484	32.7516	35.843		20	1.3826
hsa-miR-106a-5p	33.5054	33.211	32.5837	31.0891	30.1688	30.7533	34.5286	32.6074	30.0657	30.0041	30.3161	33.2469	33.0325	31.1518	31.0376	30.4359	31.844	32.1531	31.3489	33.1922		20	1.35815
hsa-miR-107	34.1905	33.598	33.8129	33.6587	30.6825	31.645	34.8064	33.4601	30.8013	30.9687	31.0684	33.3538	34.1982	31.1623	32.5569	31.7546	33.2525	32.2964	33.3106	34.5794		20	1.35541
hsa-miR-21-5p	30.6354	30.071	30.4682	28.5598	27.2309	29.1896	31.6746	31.1815	27.9142	28.0803	28.044	30.047	29.9411	28.8725	28.2241	28.251	30.7263	31.2444	29.318	31.1157		20	1.34014
hsa-miR-20a-5p	33.0916	31.9657	31.5841	29.7162	28.8854	30.307	32.283	32.9103	29.2519	29.2453	29.2404	31.6015	32.1164	30.7701	30.512	29.6134	31.5102	31.1665	31.1107	32.5581		20	1.32405
hsa-miR-222-3p	34.5233	33.2839	33.1701	31.5322	30.7801	32.8925	34.5622	34.6361	32.4511	31.7333	32.5707	33.8708	33.6817	31.8754	32.568	31.9444	35.2439	32.8793	33.9628	35.7373		20	1.32247
hsa-miR-424-5p	32.3477	33.2491	32.9706	29.8271	29.9173	31.906	32.8072	34.95	31.7429	31.0009	31.0441	31.912	32.994	31.3317	31.0118	30.7035	32.9945	32.8255	32.4172	33.9189		20	1.30737
hsa-miR-23b-3p	33.0157	33.568	33.1699	30.9762	30.6384	31.5999	33.8317	33.3007	30.1	30.0467	30.5	32.6383	33.0462	30.9854	31.661	30.4504	33.0908	32.8782	31.9933	33.331		20	1.28534
hsa-miR-101-3p	32.5805	32.5244	33.0356	30.6057	29.6156	31.6777	33.5774	33.6624	30.7227	29.9295	30.2366	32.261	31.619	30.8245	30.3224	30.1451	32.3002	32.9467	31.3479	32.8415		20	1.27853
hsa-miR-106b-5p	34.4648	33.2657	33.9481	32.1091	31.6273	31.8629	33.8814	34.7091	31.6123	30.5368	31.6507	33.6269	34.5807	31.9921	32.5935	31.4509	33.1458	32.6486	33.2439	34.8814		20	1.26863
hsa-miR-126-5p	33.6622	34.8983	34.9482	33.8693	31.6469	33.2686	35.2697	34.9092	31.7853	31.8904	32.464	34.0956	33.9512	31.6468	33.5945	32.5816	35.5168	33.4576	34.1266	34.3161		20	1.24007
hsa-miR-15a-5p	31.9938	30.983	31.1993	29.3082	27.7288	29.5056	31.6587	32.706	30.2238	29.2515	29.5693	30.5522	30.7403	29.6342	30.5906	29.2968	31.2759	29.9599	31.0813	32.2892		20	1.2235
hsa-miR-423-5p	33.0845	33.1318	33.8793	30.8785	30.501	31.4414	34.5864	34.2687	31.311	31.2001	31.1169	32.2361	33.6569	32.8308	31.7329	31.0123	31.9445	32.0271	32.4563	33.5768		20	1.22284
hsa-miR-92a-3p	30.2852	30.3106	30.3204	28.3063	27.8777	29.8602	31.4574	31.1629	28.8433	28.0705	27.7036	29.5847	29.9944	29.1164	29.1826	27.9024	30.6625	30.0369	29.435	31.7217		20	1.21168
hsa-miR-144-3p	32.1774	31.5077	31.9717	31.4416	28.589	29.1594	33.1976	32.1274	30.5066	29.3658	29.949	30.6916	31.5978	29.5772	30.5697	29.5238	30.6302	30.4645	30.2307	31.8853		20	1.20468
hsa-miR-320a	31.5711	30.8197	31.8493	30.1268	28.2753	30.0382	32.8522	32.745	30.6849	29.854	29.4828	30.8477	30.8127	29.7913	30.274	29.6489	31.6689	28.9027	31.3353	31.6513		20	1.19969
hsa-miR-142-3p	32.3625	30.4839	31.0588	31.5385	28.8887	29.6554	32.5107	30.9681	28.5842	29.5646	28.9602	31.5986	32.0054	29.206	29.7868	30.1578	31.0056	30.5453	30.9616	31.8234		20	1.19659
hsa-miR-26b-5p	36.6816	35.2235	35.8098	34.3109	33.7508	34.0011	35.832	35.4694	32.1902	32.9085	32.9284	34.8031	34.205	33.2193	33.7543	33.4985	35.1272	34.5294	35.43	35.5358		20	1.18266
hsa-miR-320c	33.4358	33.8394	33.9237	32.2662	30.8713	32.491	35.2576	35.2543	32.7094	32.1029	31.9216	32.9347	32.8694	32.6134	32.9836	31.7211	33.3073	31.603	33.8699	34.6301		20	1.18224
hsa-let-7b-5p	33.1541	32.7807	32.8756	31.1943	31.0575	31.8723	34.8781	32.8255	30.935	30.7923	31.1259	33.8094	31.3067	31.1018	31.8889	31.0215	32.9335	32.4672	32.2086	33.7895		20	1.16174
hsa-let-7g-5p	34.1384	33.2291	33.044	32.4731	31.7275	31.6636	34.327	32.7998	30.8783	31.467	31.7464	33.9457	33.9445	31.461	32.3107	31.8171	32.1571	31.8816	33.0128	35.0836		20	1.152
hsa-miR-150-5p	34.7428	34.7627	35.0745	33.2313	31.8786	33.1601	33.8506	32.9769	33.1801	32.3574	32.9371	35.1359	33.0834	30.6211	32.9475	34.8828	32.8957	33.0379	33.6965	33.1716		20	1.13218
hsa-miR-484	33.5228	33.1282	33.7412	32.1062	31.861	32.193	33.7387	35.4987	32.5403	32.6897	32.3446	34.9866	34.8952	32.7731	33.0933	32.023	34.7526	32.3072	33.996	34.3477		20	1.12127
hsa-miR-148b-3p	34.8256	33.9399	33.8998	32.7643	31.8034	33.0544	33.7733	35.3184	32.2001	32.6758	31.7235	34.1846	33.8172	33.8948	32.6818	32.0341	35.2847	34.0782	33.6034	34.6375		20	1.10026
hsa-miR-320b	32.7319	32.1102	33.5194	31.2469	29.4592	31.0252	32.7473	33.7052	31.5769	30.7228	30.7233	32.043	31.9318	31.0227	31.5962	31.1221	32.4422	30.1127	31.8752	32.6124		20	1.0802
hsa-miR-26a-5p	33.502	33.0351	33.5146	33.9541	31.1241	32.6489	33.7831	32.9843	30.2938	31.4841	30.9071	33.4482	33.7277	31.9535	32.1923	32.1718	32.8667	32.9148	32.4443	33.9022		20	1.06235
hsa-miR-126-3p	31.5268	31.5035	31.0718	30.5051	28.6377	29.571	31.8938	30.9246	28.7733	29.6228	28.9636	31.2503	30.2844	28.426	29.3255	30.142	30.7881	30.2827	30.0469	30.8569		20	1.03276
hsa-miR-30c-5p	33.1154	33.9203	34.4254	33.8081	31.9406	32.5299	34.9732	32.9781	31.855	32.2146	31.6989	34.3506	33.5293	31.9222	32.5452	32.5427	32.9502	34.3404	32.8841	34.1721		20	0.997589
hsa-let-7a-5p	32.9536	31.6597	32.3592	32.1118	30.5214	30.8241	32.7718	32.059	30.1579	31.12	30.3525	33.1902	32.0237	30.5233	31.6071	31.485	31.8202	31.6829	31.8077	33.7291		20	0.973895
hsa-miR-29c-3p	ND	36.2285	35.7359	32.4673	29.8119	32.8314	36.1609	36.1631	33.7524	31.9606	33.3283	33.0329	35.2	33.2075	34.2238	32.3213	35.0771	34.5965	34.9811	34.4319		19	1.69606
hsa-miR-29a-3p	36.5819	36.5977	36.8176	32.3212	30.7936	33.9427	36.7794	36.6055	35.3334	32.6017	33.9465	33.9097	BF	34.3671	34.4546	32.7875	34.9224	35.1861	34.594	34.686		19	1.68276
hsa-miR-30d-5p	BF	35.2588	35.7711	32.2619	31.5459	33.7929	36.5238	35.2371	31.9075	31.8056	31.6336	34.8959	34.7009	32.9394	32.5578	31.6315	34.598	34.7577	33.468	35.4788		19	1.64265
hsa-let-7d-3p	34.5937	35.9103	36.4728	31.054	31.9837	33.7509	ND	35.0114	32.7879	32.1152	31.5079	34.8294	36.2297	33.0098	32.6357	31.9358	33.4676	32.7079	34.5905	34.1664		19	1.62466
hsa-miR-199a-5p	35.7862	36.1171	36.2663	35.1487	33.4998	33.8741	BF	35.4918	32.3083	33.6604	31.634	35.836	35.9022	33.962	33.4554	33.5796	34.4804	36.0223	32.6996	36.2256		19	1.46085
hsa-miR-199a-3p	35.9496	35.5232	34.9767	32.6722	32.5086	34.3005	BF	34.9153	32.1359	33.1917	31.7449	35.5443	34.5725	34.0966	33.0547	33.4349	34.7386	36.2239	33.9455	36.7985		19	1.44296
hsa-miR-125b-5p	34.5456	34.8212	36.907	33.2358	32.2502	34.9496	36.1409	ND	33.5943	33.0134	34.0945	34.5177	33.2123	32.7241	32.6513	32.6345	33.6567	35.0755	32.81	36.4667		19	1.38617
hsa-miR-151a-5p	34.2265	35.0981	34.7232	34.2914	32.6935	33.9332	36.192	34.8463	32.0816	32.8575	32.1324	34.5517	35.992	32.7332	32.9356	33.3359	34.8574	33.7061	33.3139	ND		19	1.20637
hsa-miR-191-5p	34.8136	33.8976	33.9799	33.1631	31.4254	32.558	ND	34.6671	31.311	31.9295	30.9284	33.57	34.728	32.2508	32.2412	32.6992	32.8659	33.4725	33.2286	34.3444		19	1.18802
hsa-miR-181a-5p	35.1732	35.2123	34.2207	36.7257	33.4521	32.8435	ND	34.7505	32.8318	33.7402	32.2068	34.7968	36.1001	33.7572	33.5096	34.2127	34.4363	33.6093	33.6323	35.2351		19	1.14324
hsa-miR-32-5p	BF	33.0116	33.5826	32.1589	30.7341	33.1465	33.1587	35.4418	32.9102	32.2503	32.4813	33.739	33.0177	32.1676	33.6642	32.1253	33.595	32.7368	33.5343	34.2075		19	0.989365
hsa-let-7c-5p	35.5883	35.6004	BF	35.4594	34.2147	34.5072	36.4461	35.9631	33.2015	33.8034	34.0366	36.4058	35.6688	33.4918	34.8971	34.9388	35.5249	34.2278	34.6736	34.9167		19	0.94223
hsa-miR-22-3p	ND	35.6915	35.8802	32.5726	29.6026	31.4618	36.178	BF	33.5014	31.1984	32.5183	32.7136	35.3653	33.5387	33.2884	31.5234	34.171	32.6516	33.7273	35.3223		18	1.82234
hsa-miR-146a-5p	36.6567	36.1651	36.4049	33.6285	32.5663	34.6024	36.3058	35.8365	32.7278	32.8022	32.0857	BF	36.7621	34.0696	34.1837	33.0514	36.1943	34.6778	35.0495	BF		18	1.5856
hsa-miR-148a-3p	33.6005	34.074	34.447	31.2491	31.2276	33.6749	BF	35.5361	31.709	31.4451	31.8125	33.4442	34.6123	33.9129	32.2821	31.0056	ND	33.8615	32.1857	36.0922		18	1.55345
hsa-miR-140-3p	34.7273	34.4923	36.1795	32.0669	30.6755	32.7352	ND	35.3545	33.3053	31.5948	33.0262	33.5975	34.0999	34.1157	34.0007	31.8977	34.4893	33.7906	35.4608	ND		18	1.44943
hsa-miR-192-5p	35.0322	35.692	35.6522	34.4303	31.2594	34.6706	BF	ND	34.7688	32.0844	34.9506	35.1822	36.1967	36.2105	34.482	32.4285	34.1506	33.5896	32.717	35.271		18	1.42843
hsa-miR-342-3p	36.7278	35.2352	35.6585	34.6219	32.4232	35.4649	ND	35.552	34.1124	32.6936	32.7213	35.9539	ND	32.8639	33.2632	32.9	35.94	34.8182	34.0347	35.9388		18	1.396
hsa-miR-423-3p	36.67	35.9479	33.5544	32.5922	32.7139	33.6347	33.0157	34.1129	32.6979	32.6816	31.8615	35.9723	ND	33.3487	32.5159	32.2262	34.1138	33.4963	34.6	ND		18	1.37205
hsa-miR-652-3p	36.8027	36.2779	35.6142	33.4808	33.515	34.9335	36.9408	ND	33.442	34.4725	33.1112	35.1064	36.5067	34.9951	34.2357	32.8835	BF	35.8849	35.1037	36.3004		18	1.3204
mmu-miR-378a-3p	33.8038	34.5211	35.539	33.1088	30.7858	34.6014	34.8285	35.3688	33.2429	33.8501	32.3411	33.7805	32.8331	ND	33.7334	32.778	ND	34.8471	34.4456	35.7385		18	1.25546
hsa-miR-18a-5p	ND	34.901	36.6778	35.6082	33.0845	35	ND	34.9531	32.6705	33.8355	33.9957	36.101	36.593	34.0506	35.3079	33.7326	36.6234	34.4546	34.5655	36.5832		18	1.24969
hsa-miR-10b-5p	35.5916	35.361	BF	33.7898	32.8793	35.3597	ND	34.7904	33.6293	32.9563	34.5374	33.609	35.7443	32.685	34.3583	32.7173	35.4333	36.2779	32.8367	34.8022		18	1.1886
hsa-let-7d-5p	35.8392	36.2695	36.6583	35.0254	34.0882	33.8505	BF	33.8705	33.1216	33.9625	33.7562	35.2217	36.6747	33.8434	33.945	34.1466	34.3584	34.5698	34.2778	ND		18	1.06925
hsa-miR-145-5p	ND	34.999	35.9468	32.3857	31.7349	34.12	ND	34.9413	32.7054	35.8274	32.1429	33.8913	ND	35.6738	34.4887	32.1298	34.1694	36.1116	36.8421	35.2895		17	1.59984
hsa-miR-130a-3p	BF	36.435	36.4532	34.5973	31.5051	32.8489	BF	BF	33.6338	33.4277	33.5986	35.5914	36.6545	35.2645	33.8557	33.7016	36.9184	33.04	35.435	35.6931		17	1.57028
hsa-miR-660-5p	35.8848	35.6836	ND	33.5467	31.0807	33.7152	36.113	ND	34.5972	33.4274	33.2102	34.2226	35.5257	33.4597	35.6158	33.7836	36.6564	35.0525	35.1168	ND		17	1.39784
hsa-miR-33a-5p	35.5645	36.7709	36.9004	33.5814	33.9937	34.5383	ND	36.8188	32.9644	33.46	33.1492	35.6069	BF	34.1685	34.1574	34.2811	BF	34.8168	34.9232	36.9808		17	1.35751
hsa-miR-144-5p	ND	34.1741	36.6865	36.8985	34.2329	33.1527	34.6458	36.6969	ND	35.4657	34.1319	36.4543	34.9336	33.9559	34.4832	36.4357	BF	33.7868	36.1404	36.6099		17	1.25304
hsa-miR-99a-5p	BF	ND	35.2186	34.4684	31.6287	34.4548	36.8161	35.9382	34.1837	33.489	34.3499	34.3115	34.2704	33.5848	33.1808	32.3544	35.1608	34.5528	33.2776	BF		17	1.24794
hsa-miR-152-3p	35.7093	35.9893	35.5529	36.2895	33.1615	35.1156	ND	36.5655	33.9106	33.2021	34.013	36.2127	35.1166	33.9723	33.0728	34.1684	ND	35.2876	34.4858	ND		17	1.15618
hsa-miR-16-2-3p	ND	ND	35.4949	33.1689	34.1028	33.8031	36.655	ND	34.2077	33.5362	34.0474	34.4815	35.2053	35.2143	35.6055	33.688	36.9288	35.4316	35.603	35.7483		17	1.09754
hsa-miR-18b-5p	BF	35.3344	35.8794	35.6319	34.8144	35.2606	36.7031	35.0651	32.8861	33.2443	32.962	36.2623	ND	33.929	34.3131	34.3041	35.2528	34.8137	34.7024	ND		17	1.09259
hsa-miR-328-3p	34.8362	35.6524	35.524	34.4869	34.9179	ND	34.7818	ND	36.2037	36.2625	33.5272	35.1887	36.5259	34.8306	36.1183	33.8463	35.6938	36.8627	35.5137	ND		17	0.918077
hsa-let-7f-5p	BF	35.8589	36.0394	36.7919	34.711	35.3426	35.8657	35.9604	33.5979	35.2637	34.1109	BF	36.7526	34.5559	34.9745	35.5763	36.157	34.861	35.2601	BF		17	0.870701
hsa-miR-590-5p	ND	35.6313	35.4554	33.2762	32.1595	34.184	35.9039	ND	33.0931	33.206	35.5195	35.7909	ND	36.2113	34.8028	34.9891	36.1498	35.4246	35.9907	ND		16	1.27966
hsa-miR-151a-3p	ND	35.2482	35.5931	34.9821	34.9918	34.279	36.4797	36.8678	32.822	33.2538	32.7839	35.687	35.6193	34.1462	34.1056	33.3415	ND	ND	35.1785	ND		16	1.24228
hsa-miR-139-5p	35.1261	35.505	35.8443	ND	34.8586	34.9254	36.627	34.6714	33.9599	34.4626	34.8269	ND	36.0004	33.2242	34.088	35.9195	ND	36.9095	36.3846	ND		16	1.02843
hsa-miR-1260a	30.744	ND	ND	30.5568	31.5731	31.083	30.5149	31.0226	31.1147	31.1989	ND	30.5505	32.0093	30.299	31.0344	31.028	31.5422	30.489	31.7255	ND		16	0.494425
hsa-miR-197-3p	34.1655	BF	35.0861	31.4826	34.0627	35.1041	BF	34.1434	32.3228	33.0405	32.0457	33.9503	36.0138	35.2619	34.1345	31.3522	BF	ND	36.0907	ND		15	1.53967
hsa-miR-194-5p	36.4567	35.7554	BF	34.3176	33.0687	34.2332	ND	ND	34.4823	33.1946	33.8092	36.4218	34.0306	BF	33.5039	33.6764	35.0741	36.6187	33.1366	ND		15	1.25344
hsa-miR-363-3p	ND	36.9283	BF	34.1511	32.9827	33.856	BF	36.4335	34.6328	33.7751	34.6218	BF	34.9492	34.6471	35.8357	34.7331	36.1851	33.9915	35.3403	BF		15	1.09656
hsa-miR-99b-5p	34.902	36.0112	BF	ND	35.2594	35.874	36.2085	35.1475	36.0608	35.1063	34.4498	ND	ND	35.2855	34.5453	35.5108	ND	36.1756	34.0148	36.002		15	0.688394
hsa-miR-143-3p	BF	ND	ND	31.0823	33.2584	35.1731	36.0886	ND	33.2742	32.5337	33.1206	33.4685	35.5634	35.8324	33.4564	32.0191	34.3137	ND	34.8742	ND		14	1.49739
hsa-miR-338-3p	36.528	36.5458	ND	32.7436	ND	34.7155	36.5903	36.5787	35.1422	33.8303	33.5195	36.7135	ND	36.5726	34.7187	33.8878	ND	36.4938	ND	ND		14	1.41302
hsa-miR-320d	34.9207	ND	36.1789	32.8637	ND	ND	ND	35.9162	33.4866	32.9663	32.9103	35.5632	ND	32.2632	ND	32.9999	34.1125	32.1192	34.2831	34.3362		14	1.33583
hsa-miR-574-3p	34.316	ND	ND	ND	34.598	35.1833	ND	35.7981	35.743	33.0308	ND	36.0313	35.9751	33.862	36.8791	33.5761	ND	35.6845	35.5581	35.4456		14	1.08751
hsa-miR-374b-5p	36.8529	36.0494	BF	BF	35.7618	36.4684	ND	ND	33.6398	35.4598	34.5509	ND	36.441	35.0788	35.1097	35.6687	35.9575	36.6843	36.0564	ND		14	0.882063
hsa-miR-486-5p	BF	BF	ND	30.583	28.7214	30.584	BF	BF	30.8081	29.7001	29.9196	31.0732	30.196	30.6966	31.2176	29.7816	30.9377	28.9473	31.2176	BF		14	0.802317
hsa-miR-28-5p	36.985	36.7325	36.5246	ND	36.2833	36.1752	36.2637	35.9376	34.7225	ND	34.2436	35.5912	36.1742	ND	35.2502	36.2488	ND	ND	36.8853	ND		14	0.798499
hsa-miR-532-3p	ND	36.1874	ND	35.8373	33.9029	36.2184	ND	35.3082	35.471	ND	ND	35.661	36.3964	35.2704	34.8559	35.316	ND	36.9414	35.3545	36.1729		14	0.75025
hsa-miR-34a-5p	BF	35.0806	ND	34.069	33.1214	36.8644	BF	36.9038	36.7678	33.8781	34.8658	ND	35.6725	35.5607	33.4624	34.0344	ND	ND	35.8322	ND		13	1.3091
hsa-miR-335-5p	36.7782	ND	36.285	35.7676	35.2336	36.5152	BF	BF	33.9479	35.8155	33.5132	36.9337	ND	35.4435	34.6459	35.61	ND	ND	34.7019	ND		13	1.05313
hsa-miR-140-5p	36.0991	36.7838	ND	34.1726	36.0257	34.8877	ND	ND	35.8634	34.7929	34.6907	ND	36.7991	36.8023	36.9962	34.9837	ND	ND	36.0204	ND		13	0.956047
hsa-miR-340-5p	35.1387	ND	36.9691	36.51	36.39	ND	ND	ND	34.4771	35.0622	34.6341	ND	34.8387	35.4892	34.8894	ND	ND	36.1219	36.9936	35.8631		13	0.884001
hsa-miR-331-3p	ND	ND	ND	35.3623	35.8247	35.2306	ND	BF	35.0695	33.9158	36.7119	36.8552	36.6305	35.7133	35.5321	34.6015	ND	35.8239	36.651	ND		13	0.880695
hsa-miR-497-5p	ND	36.9583	ND	36.022	34.2579	36.3914	ND	ND	ND	36.004	34.881	ND	35.2379	ND	35.0049	36.559	36.7002	36.674	36.606	36.7285		13	0.870119
hsa-miR-301a-3p	35.8288	ND	ND	35.7938	34.6857	35.9131	ND	ND	ND	34.0236	34.5676	35.4629	36.1275	34.7034	36.7013	35.5674	35.9621	ND	35.6586	ND		13	0.751335
hsa-miR-324-3p	ND	35.5257	36.2323	34.5764	34.0149	35.6031	ND	35.7268	35.1613	35.4371	34.7378	35.2124	BF	ND	ND	35.6696	BF	BF	35.9143	35.9707		13	0.621497
hsa-miR-215-5p	BF	36.2976	BF	34.1819	32.8187	36.2637	BF	BF	36.7623	33.5536	BF	35.9568	36.9282	35.6042	ND	34.3062	BF	BF	35.0934	36.9473		12	1.39266
hsa-miR-15b-3p	36.4704	ND	36.6897	35.7275	32.9744	33.7513	BF	ND	35.6797	35.6642	33.882	35.4908	ND	36.8579	34.9798	35.7808	BF	ND	ND	ND		12	1.21973
hsa-miR-326	35.5572	ND	ND	ND	33.3279	BF	ND	36.7679	33.1087	34.6811	33.2391	ND	36.1227	33.3086	33.8111	34.306	34.1552	ND	35.1004	ND		12	1.21414
hsa-miR-210-3p	36.6551	ND	BF	35.0519	32.7167	35.9154	36.1357	BF	35.7893	35.4266	BF	35.9778	ND	34.945	BF	35.2195	ND	36.3975	36.5195	ND		12	1.06005
hsa-miR-100-5p	ND	ND	ND	36.7093	33.5467	34.7316	ND	ND	36.6182	36.0567	35.82	ND	34.8876	35.7301	36.0757	34.545	35.8364	36.5292	BF	ND		12	0.966558
hsa-miR-339-5p	ND	ND	ND	35.8587	33.7294	34.3615	ND	36.0662	33.4417	34.8558	35.2525	BF	34.932	34.801	36.1564	34.1128	35.8826	ND	ND	ND		12	0.921044
hsa-miR-29b-3p	ND	BF	ND	34.7978	32.7254	34.8288	BF	BF	34.8988	33.4428	34.0413	35.9329	ND	35.0317	34.8644	34.8493	BF	35.2875	35.4559	ND		12	0.882683
hsa-miR-374a-5p	BF	BF	BF	36.4482	35.9129	36.0565	36.5405	36.8355	34.6035	35.8985	34.8037	BF	BF	34.6975	36.0058	36.8178	ND	ND	36.7465	ND		12	0.82477
hsa-miR-28-3p	ND	ND	36.4933	ND	35.4466	BF	ND	ND	36.758	36.2187	34.3406	ND	36.5147	35.6816	35.7857	35.7773	36.4928	36.1921	36.6997	ND		12	0.683808
hsa-miR-130b-3p	ND	BF	BF	35.9481	35.0536	35.1134	ND	ND	36.2437	36.0713	35.8278	BF	ND	36.5067	36.0226	36.494	36.7305	35.9058	BF	36.5101		12	0.528057
hsa-miR-584-5p	ND	ND	ND	35.7586	35.548	BF	36.5424	BF	35.7522	36.2337	34.8406	BF	36.2673	BF	35.9613	36.2176	35.9788	36.4932	35.9174	BF		12	0.463967
hsa-miR-205-5p	34.9529	ND	ND	33.6414	32.2038	35.588	BF	ND	35.0897	32.9604	36.1766	36.2955	36.4832	33.6278	ND	33.6834	BF	ND	BF	ND		11	1.46221
hsa-miR-505-3p	ND	ND	36.4982	33.1991	35.5052	BF	ND	36.2356	34.5647	33.5677	36.184	35.9731	ND	35.4579	36.1696	33.9488	ND	ND	BF	ND		11	1.18573
hsa-miR-885-5p	ND	36.7736	ND	BF	33.7528	BF	ND	ND	35.8857	34.779	35.8679	36.9399	BF	BF	35.771	33.8849	ND	36.9672	35.9366	35.553		11	1.11105
hsa-miR-532-5p	ND	ND	ND	36.7111	33.7611	35.5385	ND	BF	ND	34.9615	36.4271	36.8395	36.8205	36.9795	36.1787	36.9172	ND	BF	BF	36.848		11	1.02785
hsa-miR-425-3p	ND	36.576	ND	35.1293	34.5245	ND	35.8447	ND	33.9837	33.9727	34.224	35.1427	ND	ND	34.7955	34.4376	36.4687	ND	ND	ND		11	0.93086
hsa-miR-17-5p	ND	35.7523	BF	35.9701	35.0308	36.0658	ND	ND	35.5774	34.5181	34.6499	BF	ND	35.0991	36.5877	35.1774	ND	36.915	BF	BF		11	0.768323
hsa-miR-766-3p	ND	35.4371	36.1865	35.7907	35.3616	35.9972	ND	ND	ND	34.9212	33.7999	ND	36.1333	ND	34.9459	34.5404	ND	ND	35.9624	ND		11	0.755638
hsa-miR-136-5p	ND	36.3943	ND	36.4643	34.989	36.0056	35.4661	ND	35.0635	35.0838	35.4296	ND	ND	36.4324	36.9637	ND	ND	ND	35.4719	ND		11	0.682682
hsa-miR-598-3p	36.9858	ND	36.1336	36.7805	35.6054	ND	BF	BF	35.9233	35.277	36.6284	ND	ND	35.7209	36.2416	35.7326	BF	BF	BF	36.0931		11	0.527266
hsa-miR-375	ND	ND	ND	33.7279	31.6194	36.5456	ND	BF	ND	ND	36.8428	35.0512	35.1125	ND	ND	35.5919	ND	36.7602	35.1353	36.6682		10	1.63854
hsa-miR-22-5p	ND	ND	36.6301	35.0292	32.6702	ND	ND	ND	BF	33.1123	35.3516	36.307	ND	35.8521	33.9748	34.8292	ND	35.9685	ND	ND		10	1.3424
hsa-miR-7-1-3p	34.8591	ND	ND	36.1971	36.8075	ND	ND	ND	35.976	ND	33.9902	ND	ND	35.8185	ND	36.0126	35.8819	36.2814	ND	36.4253		10	0.81874
hsa-miR-629-5p	ND	36.1093	36.7351	36.1483	34.1874	ND	ND	36.1934	ND	35.3905	35.5686	ND	ND	ND	ND	36.0599	35.1944	36.044	ND	ND		10	0.710866
hsa-miR-195-5p	35.8056	36.8406	ND	ND	35.6809	35.9099	ND	BF	34.8777	36.6066	35.8113	ND	BF	35.57	35.8208	34.663	ND	ND	ND	ND		10	0.661606
hsa-miR-424-3p	ND	ND	ND	35.2317	35.4347	ND	ND	ND	36.7924	ND	36.2157	36.278	ND	36.6401	35.0145	36.4697	36.4203	36.1887	ND	ND		10	0.617197
hsa-miR-874-3p	ND	ND	ND	35.0812	34.2742	BF	35.8842	ND	36.6085	35.7468	35.3355	ND	36.8208	34.6694	BF	33.7468	BF	ND	ND	BF		9	1.02794
hsa-miR-365a-3p	ND	ND	36.6671	34.2176	34.5382	ND	ND	36.1426	ND	35.8604	36.5765	36.7095	ND	ND	ND	34.6131	ND	ND	36.2406	ND		9	0.997326
hsa-miR-30a-5p	ND	BF	ND	36.2181	34.6397	BF	ND	BF	BF	34.1387	BF	35.5565	36.0917	34.8409	BF	33.5511	BF	BF	34.6963	36.1055		9	0.949858
hsa-miR-545-3p	35.1556	BF	ND	36.143	36	34.5796	ND	ND	35.7549	36.2617	BF	ND	ND	36.8287	ND	36.6412	BF	ND	ND	36.7142		9	0.748909
hsa-miR-324-5p	ND	ND	ND	ND	35.8097	ND	ND	ND	36.8813	35.8617	36.6257	ND	BF	35.6646	36.5704	34.6656	35.6317	ND	36.8114	ND		9	0.725041
hsa-miR-93-3p	ND	35.9338	ND	34.8704	ND	36.0378	ND	ND	36.0185	34.2926	ND	ND	ND	35.0519	36.3093	34.895	ND	35.0697	ND	ND		9	0.69747
hsa-let-7e-5p	ND	36.0489	ND	ND	34.7826	BF	ND	36.0459	34.5863	34.9732	BF	36.2825	ND	35.4318	35.2153	ND	ND	ND	36.4184	ND		9	0.685444
hsa-miR-454-3p	ND	ND	36.7908	ND	36.0166	BF	36.2133	ND	35.0121	BF	BF	ND	35.9948	36.9654	36.7555	36.085	BF	BF	ND	35.2414		9	0.671208
hsa-miR-362-3p	36.1996	ND	ND	35.1723	34.8434	ND	ND	ND	36.2277	35.8657	35.5545	ND	ND	ND	BF	34.8447	ND	36.0315	ND	36.7415		9	0.662513
hsa-miR-106b-3p	ND	ND	ND	35.8277	36.5318	ND	ND	36.3028	36.1042	36.1779	35.8925	ND	ND	ND	36.4745	36.1171	ND	ND	36.1741	ND		9	0.235069
hsa-miR-133b	BF	ND	ND	34.5464	31.3195	36.43	ND	ND	34.8708	33.8954	34.6647	ND	ND	ND	36.1827	36.02	ND	ND	ND	ND		8	1.64966
hsa-miR-502-3p	ND	36.4457	ND	35.868	34.7771	34.7736	ND	ND	ND	36.9151	35.5447	BF	ND	36.0461	ND	35.7341	BF	ND	ND	ND		8	0.744885
hsa-miR-1537-3p	ND	ND	36.7749	35.9657	36.7049	36.6278	ND	ND	ND	35.0448	36.6613	ND	ND	ND	ND	35.029	36.5576	ND	ND	ND		8	0.742866
hsa-miR-132-3p	ND	ND	36.4489	36.1352	35.4666	36.1967	ND	ND	35.7036	36.4059	BF	ND	ND	ND	36.9392	34.6386	ND	ND	ND	ND		8	0.710175
hsa-miR-17-3p	ND	ND	ND	ND	34.7103	36.0139	ND	ND	36.2686	35.9876	36.2	ND	ND	ND	36.4692	35.9003	ND	36.2926	ND	ND		8	0.546206
hsa-miR-376a-3p	36.7153	ND	ND	BF	35.0663	36.6731	ND	ND	36.1451	34.8279	34.1651	ND	ND	ND	BF	BF	ND	36.7283	BF	BF		7	1.05878
hsa-miR-940	ND	36.8656	ND	36.5099	35.0991	BF	ND	35.1276	ND	34.2156	ND	ND	ND	ND	36.6257	ND	35.5545	ND	ND	ND		7	0.981796
hsa-miR-640	ND	ND	ND	ND	ND	36.9479	36.2421	ND	ND	36.0182	ND	BF	36.9249	BF	36.9231	35.4987	ND	ND	ND	34.2826		7	0.980273
hsa-miR-339-3p	BF	BF	ND	ND	34.6883	35.8431	ND	ND	33.7471	ND	36.1948	ND	ND	ND	36.1213	36.4216	ND	35.562	ND	ND		7	0.963536
hsa-miR-155-5p	ND	ND	ND	ND	35.6148	ND	ND	36.5275	34.4789	36.4658	36.5172	ND	ND	36.3907	ND	36.6974	ND	ND	ND	ND		7	0.795332
hsa-miR-382-5p	ND	36.663	ND	ND	35.7647	36.7193	ND	ND	ND	36.4127	34.7613	ND	ND	ND	ND	ND	ND	36.4541	36.1764	ND		7	0.686176
hsa-miR-10a-5p	BF	ND	ND	35.6403	35.6229	ND	ND	ND	BF	36.2765	ND	BF	36.5137	BF	ND	34.9575	ND	36.6108	ND	36.6466		7	0.642854
hsa-miR-1181	ND	ND	BF	36.7685	ND	35.8284	ND	ND	ND	ND	36.5325	BF	ND	35.8428	36.0865	ND	BF	ND	35.668	36.928		7	0.502654
hsa-miR-186-5p	ND	BF	ND	36.4035	35.3528	BF	ND	ND	35.9974	35.9592	35.7023	ND	ND	36.0489	36.8612	BF	BF	BF	ND	ND		7	0.483212
hsa-let-7g-3p	ND	35.6748	ND	ND	ND	35.2655	35.428	ND	ND	ND	35.8763	ND	36.1352	34.9496	ND	ND	35.3559	ND	ND	ND		7	0.398887
hsa-miR-501-5p	ND	36.5763	ND	35.9648	ND	36.1495	ND	ND	36.029	ND	BF	ND	36.8538	ND	36.3968	BF	36.1431	BF	ND	ND		7	0.322868
hsa-miR-636	ND	BF	ND	36.6095	36.1407	ND	BF	BF	36.4907	36.4942	ND	36.6684	ND	36.8993	36.4529	ND	ND	ND	ND	ND		7	0.231644
hsa-miR-421	ND	36.4935	BF	35.7824	ND	ND	ND	ND	36.7906	34.8908	36.4104	ND	ND	BF	ND	34.3359	ND	ND	ND	ND		6	0.980177
hsa-miR-193a-5p	BF	ND	ND	ND	34.5169	36.4506	BF	BF	ND	35.4804	36.5824	ND	BF	ND	BF	35.6566	BF	ND	36.6205	BF		6	0.828826
hsa-miR-1	ND	ND	ND	ND	35.7104	ND	ND	ND	35.0291	36.4565	BF	ND	ND	36.9986	ND	36.4382	ND	36.169	ND	ND		6	0.684929
hsa-miR-495-3p	ND	ND	ND	ND	36.9428	36.9405	ND	36.7673	ND	36.908	35.2454	ND	ND	36.9151	ND	ND	ND	ND	ND	ND		6	0.676499
hsa-miR-33b-5p	ND	ND	ND	BF	35.1225	ND	ND	ND	ND	35.9911	35.4862	ND	ND	36.8154	ND	ND	ND	36.5333	ND	36.5505		6	0.670071
hsa-miR-98-5p	BF	BF	BF	BF	36.1881	BF	36.5668	ND	35.0812	BF	36.8448	BF	ND	ND	36.3911	BF	BF	BF	36.8868	ND		6	0.665501
hsa-miR-566	ND	ND	36.9666	35.6638	35.7897	36.8063	36.1981	ND	ND	ND	36.6844	BF	ND	BF	ND	BF	BF	ND	ND	BF		6	0.549209
hsa-miR-30e-3p	ND	ND	ND	BF	35.8533	36.8398	BF	ND	35.7815	ND	BF	ND	36.9873	36.1691	BF	36.8186	BF	ND	ND	ND		6	0.538112
hsa-miR-361-5p	BF	BF	BF	32.0661	32.0014	BF	BF	BF	33.1678	32.4907	BF	33.0204	BF	BF	BF	32.8693	BF	BF	BF	BF		6	0.495363
hsa-miR-188-5p	BF	ND	BF	ND	35.6996	36.731	ND	36.4625	BF	BF	36.9224	ND	ND	36.0608	ND	36.4508	ND	ND	BF	BF		6	0.445799
hsa-miR-373-3p	ND	35.8035	ND	ND	ND	36.606	35.8651	BF	BF	ND	ND	ND	35.9884	ND	BF	ND	36.6802	ND	ND	36.6293		6	0.4173
hsa-miR-183-5p	ND	ND	ND	ND	ND	BF	ND	36.7358	ND	35.8691	36.6998	36.746	ND	36.6407	ND	ND	36.1616	ND	ND	ND		6	0.370085
hsa-miR-582-5p	ND	BF	36.6184	35.8375	35.7967	ND	36.0636	ND	35.9387	36.5758	BF	ND	ND	ND	ND	ND	ND	ND	ND	ND		6	0.36728
hsa-miR-937-3p	ND	BF	ND	ND	ND	ND	BF	36.2431	36.6981	35.8752	36.6514	36.7643	ND	ND	BF	36.7647	ND	BF	ND	BF		6	0.362889
hsa-miR-127-3p	ND	ND	ND	ND	36.458	35.9557	36.1182	ND	ND	35.9058	35.7749	ND	ND	35.845	ND	ND	ND	ND	ND	ND		6	0.248495
hsa-miR-182-5p	ND	ND	ND	ND	36.5441	35.9883	ND	36.5216	36.5476	ND	ND	ND	ND	ND	36.5564	BF	ND	ND	36.4782	ND		6	0.222754
hsa-miR-133a-3p	ND	ND	ND	35.7032	32.7697	ND	BF	36.4841	36.7516	BF	36.4716	ND	ND	ND	BF	ND	ND	ND	ND	ND		5	1.64944
hsa-miR-1207-5p	ND	34.2594	35.5167	32.6026	ND	ND	ND	33.2827	ND	33.7477	ND	ND	ND	ND	ND	ND	ND	ND	ND	ND		5	1.09874
hsa-miR-223-5p	ND	ND	ND	34.0079	36.6006	36.5665	ND	ND	ND	35.8573	BF	ND	ND	36.2805	BF	ND	ND	ND	ND	BF		5	1.07875
hsa-miR-193b-3p	ND	ND	ND	BF	34.4451	BF	ND	ND	ND	34.6061	BF	ND	ND	ND	36.4118	36.1749	ND	35.9737	ND	ND		5	0.924747
hsa-miR-551a	ND	ND	ND	36.7945	36.4204	BF	ND	ND	ND	36.4472	ND	ND	ND	ND	ND	34.5703	ND	ND	36.2518	ND		5	0.875885
hsa-miR-96-5p	ND	36.7647	35.0405	36.9604	ND	ND	36.2447	ND	ND	36.9505	ND	ND	ND	ND	ND	ND	ND	ND	ND	ND		5	0.80964
hsa-miR-627-5p	ND	BF	ND	ND	35.0706	ND	ND	ND	ND	36.9986	36.7881	ND	ND	BF	35.6445	ND	ND	35.9549	ND	ND		5	0.801372
hsa-miR-200b-5p	ND	ND	ND	35.5824	ND	BF	ND	ND	ND	36.6378	ND	36.3985	ND	35.5417	ND	BF	ND	ND	ND	36.9817		5	0.642827
hsa-miR-450a-5p	ND	ND	ND	35.9254	36.3978	ND	ND	ND	ND	34.9138	ND	ND	36.4999	ND	36.0768	ND	BF	ND	ND	ND		5	0.630959
hsa-miR-154-5p	ND	ND	ND	ND	36.055	35.0605	ND	ND	35.0874	34.9847	36.1425	ND	ND	BF	ND	ND	ND	ND	ND	ND		5	0.579655
hsa-miR-934	ND	ND	ND	ND	ND	ND	36.5422	35.8082	ND	ND	36.6372	ND	BF	ND	35.3105	ND	BF	ND	ND	36.0686		5	0.545432
hsa-miR-181b-5p	BF	ND	ND	ND	BF	36.7201	ND	ND	35.7908	BF	BF	ND	ND	36.958	36.9993	BF	ND	BF	36.4773	ND		5	0.492764
hsa-miR-199b-5p	ND	ND	BF	35.5353	ND	ND	ND	ND	35.9149	36.5922	BF	ND	ND	ND	36.4283	36.543	ND	BF	ND	ND		5	0.460082
hsa-miR-543	ND	BF	ND	BF	36.0635	ND	ND	ND	ND	36.099	ND	ND	36.9006	36.2889	ND	ND	ND	BF	36.0303	BF		5	0.363031
hsa-miR-576-5p	ND	ND	ND	36.1054	BF	ND	ND	ND	BF	35.9781	36.5146	ND	ND	ND	ND	36.0736	35.5723	ND	ND	ND		5	0.336464
hsa-miR-877-3p	ND	BF	ND	36.0313	BF	ND	ND	ND	ND	36.4032	36.2754	ND	36.5555	ND	BF	ND	ND	ND	ND	35.7108		5	0.332022
hsa-miR-501-3p	ND	ND	ND	35.7682	36.477	BF	ND	ND	ND	ND	36.5629	ND	ND	ND	ND	36.0377	ND	BF	36.2544	ND		5	0.324858
hsa-let-7f-1-3p	ND	BF	ND	ND	36.2186	36.8567	ND	ND	ND	36.4213	ND	BF	BF	ND	ND	36.7989	ND	ND	ND	36.7488		5	0.275955
hsa-miR-95-3p	ND	ND	ND	ND	ND	36.2866	ND	36.4149	36.1413	BF	ND	ND	ND	36.5173	35.8551	ND	ND	ND	ND	ND		5	0.258604
hsa-miR-136-3p	ND	ND	ND	ND	35.7633	35.9766	ND	ND	ND	35.9759	ND	ND	ND	36.0489	ND	36.1579	ND	ND	ND	ND		5	0.144289
hsa-miR-744-3p	ND	ND	ND	ND	ND	ND	34.5718	ND	36.6224	36.1823	ND	ND	ND	36.1011	ND	ND	ND	ND	ND	ND		4	0.894892
hsa-miR-409-3p	ND	34.8976	ND	ND	ND	ND	ND	ND	ND	36.7022	35.1904	ND	ND	ND	ND	ND	ND	ND	35.8611	ND		4	0.801763
hsa-miR-503-5p	ND	ND	ND	ND	ND	ND	ND	36.636	34.8885	36.0516	ND	ND	ND	BF	ND	ND	ND	36.249	BF	ND		4	0.752075
hsa-miR-377-3p	ND	ND	ND	36.9078	35.5427	BF	ND	ND	ND	35.9272	35.4887	ND	ND	ND	ND	ND	ND	ND	ND	ND		4	0.657147
hsa-miR-625-3p	36.0637	ND	BF	36.7969	ND	ND	ND	ND	BF	BF	BF	ND	ND	BF	36.859	35.6013	ND	ND	ND	BF		4	0.605433
hsa-miR-335-3p	ND	ND	ND	ND	ND	ND	BF	ND	ND	ND	36.2643	36.5826	35.2545	ND	BF	BF	ND	ND	36.2095	ND		4	0.572943
hsa-miR-1249	ND	ND	ND	ND	ND	ND	ND	ND	ND	36.0939	35.7843	ND	ND	ND	ND	35.7409	BF	36.889	ND	ND		4	0.531751
hsa-miR-345-5p	BF	BF	ND	BF	31.9395	BF	ND	BF	BF	32.9318	BF	BF	BF	32.888	BF	33.1102	BF	BF	BF	BF		4	0.52741
hsa-miR-20b-5p	BF	ND	ND	BF	36.0135	ND	ND	ND	BF	35.5547	BF	36.4079	ND	BF	ND	36.7128	BF	ND	ND	ND		4	0.501419
hsa-miR-200c-3p	ND	ND	ND	35.851	BF	36.9933	ND	ND	ND	BF	ND	ND	ND	36.255	36.6347	ND	ND	ND	ND	ND		4	0.491613
hsa-miR-590-3p	ND	ND	ND	BF	ND	ND	36.6951	BF	36.7609	35.7376	BF	ND	ND	ND	BF	ND	BF	ND	36.3909	ND		4	0.467656
hsa-let-7f-2-3p	ND	ND	BF	36.5055	36.5482	36.8165	ND	ND	ND	BF	ND	35.7633	ND	ND	BF	BF	BF	ND	ND	ND		4	0.451517
hsa-miR-593-3p	ND	ND	ND	ND	ND	ND	36.5712	BF	BF	ND	BF	ND	BF	36.5719	35.9345	36.9025	ND	ND	ND	BF		4	0.404915
hsa-miR-139-3p	ND	BF	ND	BF	ND	36.1655	ND	BF	ND	ND	BF	36.9377	BF	36.4295	ND	BF	ND	ND	36.8809	BF		4	0.369991
hsa-miR-941	ND	ND	ND	ND	ND	ND	BF	BF	36.0495	36.02	ND	ND	36.6294	ND	ND	ND	ND	35.907	ND	ND		4	0.324447
hsa-miR-214-3p	ND	ND	ND	ND	ND	ND	BF	ND	BF	36.4046	36.7265	36.0127	ND	ND	BF	36.3902	ND	ND	ND	ND		4	0.291893
hsa-miR-1227-3p	ND	ND	ND	ND	ND	ND	ND	BF	36.8121	36.9621	36.4649	ND	ND	ND	36.4315	ND	ND	ND	BF	ND		4	0.26105
hsa-miR-16-1-3p	ND	ND	ND	ND	36.1365	BF	ND	ND	ND	ND	35.9471	ND	ND	36.472	36.2448	ND	ND	ND	ND	ND		4	0.21908
hsa-miR-493-3p	ND	ND	ND	ND	ND	36.2831	36.7885	ND	BF	BF	ND	ND	ND	BF	36.6505	36.6596	BF	BF	ND	ND		4	0.217545
hsa-miR-146b-5p	ND	ND	ND	ND	36.5762	BF	ND	BF	36.8782	36.9702	BF	BF	ND	ND	ND	36.885	ND	ND	ND	ND		4	0.172606
hsa-let-7i-3p	ND	BF	ND	ND	34.8007	BF	ND	ND	BF	36.6276	ND	BF	ND	36.4088	BF	ND	ND	BF	ND	BF		3	0.997652
hsa-miR-373-5p	36.7099	BF	BF	ND	ND	ND	BF	BF	ND	BF	ND	35.1297	ND	36.1945	ND	ND	BF	ND	ND	BF		3	0.805826
hsa-miR-571	35.262	ND	ND	BF	ND	BF	ND	ND	ND	ND	ND	36.7205	ND	ND	ND	ND	35.6623	ND	ND	BF		3	0.753545
hsa-miR-323a-3p	ND	36.9078	ND	ND	35.6924	ND	ND	ND	ND	36.8787	ND	ND	ND	ND	ND	ND	ND	ND	ND	ND		3	0.693461
hsa-miR-550a-3p	BF	ND	ND	BF	ND	ND	ND	36.7913	BF	35.8962	BF	ND	BF	BF	ND	36.89	ND	ND	BF	ND		3	0.547539
hsa-miR-122-3p	ND	ND	ND	ND	ND	BF	ND	ND	ND	ND	35.9515	ND	ND	ND	34.995	ND	ND	ND	35.6546	ND		3	0.489541
hsa-miR-491-5p	ND	ND	BF	BF	ND	ND	BF	BF	ND	36.2809	35.439	BF	ND	36.2698	ND	ND	ND	ND	BF	BF		3	0.482879
hsa-miR-1205	ND	ND	ND	ND	35.813	ND	ND	BF	ND	ND	ND	ND	ND	ND	ND	36.5534	ND	36.6987	ND	BF		3	0.475013
hsa-miR-24-2-5p	35.9357	ND	ND	ND	35.9613	ND	ND	ND	35.1312	ND	ND	ND	ND	ND	ND	ND	ND	ND	ND	ND		3	0.472091
hsa-miR-485-3p	ND	ND	ND	ND	35.4157	36.2731	36.1717	ND	ND	ND	ND	ND	ND	BF	ND	ND	ND	ND	ND	ND		3	0.468517
hsa-miR-296-5p	ND	ND	ND	ND	ND	ND	ND	36.7292	ND	ND	ND	35.9603	ND	ND	ND	36.1655	ND	ND	BF	ND		3	0.398115
hsa-miR-618	ND	ND	ND	BF	ND	ND	ND	ND	ND	ND	ND	ND	ND	ND	36.6556	36.6687	BF	ND	36.0274	ND		3	0.366545
hsa-miR-219a-5p	ND	BF	ND	ND	ND	ND	ND	ND	36.3926	ND	ND	ND	ND	ND	35.8969	36.577	ND	ND	ND	ND		3	0.351695
hsa-miR-337-3p	ND	ND	ND	ND	ND	36.137	ND	ND	36.4847	BF	35.7845	ND	ND	ND	ND	ND	ND	ND	ND	ND		3	0.350099
hsa-miR-376b-3p	ND	ND	ND	ND	ND	ND	ND	ND	35.9905	35.893	36.4927	ND	ND	ND	ND	ND	ND	ND	ND	ND		3	0.321785
hsa-miR-21-3p	ND	ND	ND	ND	36.986	ND	ND	ND	BF	36.5021	36.816	ND	ND	ND	ND	ND	ND	ND	ND	ND		3	0.245469
hsa-miR-190a-5p	ND	ND	BF	36.46	ND	ND	ND	ND	36.4254	ND	36.0557	BF	ND	ND	ND	BF	BF	BF	ND	ND		3	0.224134
hsa-miR-761	ND	BF	35.7909	ND	ND	ND	35.7015	ND	BF	ND	ND	35.4715	ND	ND	BF	ND	ND	ND	ND	ND		3	0.164792
hsa-miR-411-5p	ND	ND	36.4755	ND	ND	ND	ND	ND	36.608	ND	ND	ND	ND	ND	ND	ND	ND	ND	36.7452	ND		3	0.134876
hsa-miR-149-3p	ND	ND	ND	36.5895	ND	BF	ND	ND	ND	ND	BF	ND	BF	ND	36.7478	36.7536	ND	ND	ND	ND		3	0.0931372
hsa-miR-20a-3p	ND	ND	ND	ND	ND	ND	ND	ND	36.2506	ND	ND	ND	ND	36.0966	ND	36.1207	ND	ND	ND	ND		3	0.0828205
hsa-miR-30d-3p	ND	ND	ND	ND	ND	ND	ND	ND	ND	ND	36.9601	ND	ND	36.8081	36.9216	ND	ND	BF	ND	ND		3	0.0790212
hsa-miR-579-3p	ND	ND	ND	ND	ND	ND	ND	ND	ND	36.8808	36.8581	ND	ND	ND	ND	36.9921	ND	ND	ND	ND		3	0.0717091
hsa-miR-744-5p	ND	BF	BF	ND	ND	ND	BF	ND	35.87	BF	35.768	ND	ND	ND	ND	35.7731	ND	ND	BF	ND		3	0.0574578
hsa-miR-1972	31.8202	BF	BF	31.7904	BF	BF	31.7655	BF	BF	BF	BF	BF	BF	BF	BF	BF	BF	BF	BF	BF		3	0.0273877
hsa-miR-499a-5p	ND	ND	ND	ND	35.0001	ND	ND	ND	ND	ND	BF	ND	36.4575	ND	ND	ND	ND	ND	ND	ND		2	1.03058
hsa-miR-379-5p	ND	ND	ND	BF	36.4181	ND	ND	ND	ND	ND	35.3755	ND	ND	ND	ND	ND	ND	BF	ND	ND		2	0.73724
hsa-miR-429	ND	ND	ND	ND	36.006	ND	ND	ND	ND	ND	36.9773	ND	ND	ND	ND	ND	ND	ND	ND	ND		2	0.686801
hsa-miR-1538	ND	ND	ND	ND	ND	ND	ND	ND	ND	ND	ND	ND	36.1107	ND	ND	35.1431	BF	ND	ND	BF		2	0.68419
hsa-miR-370-3p	ND	ND	ND	ND	35.9399	ND	ND	ND	35.0779	ND	ND	ND	ND	ND	ND	ND	ND	ND	ND	ND		2	0.609543
hsa-miR-885-3p	ND	BF	ND	ND	ND	ND	ND	ND	ND	36.816	ND	ND	ND	ND	35.9907	ND	ND	ND	ND	ND		2	0.583572
hsa-miR-193b-5p	ND	ND	ND	ND	ND	ND	ND	ND	ND	ND	ND	36.9155	36.1163	ND	BF	BF	ND	BF	ND	ND		2	0.565104
hsa-miR-141-3p	ND	ND	ND	ND	BF	ND	ND	ND	BF	36.2145	ND	BF	ND	ND	ND	ND	36.9303	ND	ND	ND		2	0.506181
hsa-miR-496	ND	ND	ND	BF	ND	ND	ND	ND	ND	ND	36.4791	ND	BF	35.8221	BF	ND	ND	ND	ND	ND		2	0.464579
hsa-miR-628-3p	ND	ND	ND	ND	ND	ND	ND	ND	35.5577	ND	ND	ND	ND	ND	36.184	ND	ND	ND	ND	ND		2	0.442856
hsa-miR-200a-3p	ND	ND	ND	ND	35.8592	ND	ND	ND	ND	ND	36.4546	ND	ND	ND	ND	ND	ND	ND	ND	ND		2	0.42103
hsa-miR-30a-3p	36.4245	ND	ND	ND	ND	ND	ND	ND	ND	ND	ND	ND	ND	BF	ND	ND	36.9511	ND	ND	ND		2	0.37233
hsa-miR-204-5p	ND	ND	ND	ND	ND	ND	ND	ND	ND	35.8367	ND	ND	BF	35.3273	BF	BF	ND	ND	ND	ND		2	0.360217
hsa-miR-92b-3p	ND	ND	ND	BF	ND	ND	ND	BF	BF	36.2754	ND	ND	ND	ND	ND	BF	ND	BF	36.7757	ND		2	0.353791
hsa-miR-193a-3p	BF	ND	ND	ND	36.5118	ND	ND	ND	ND	ND	BF	ND	ND	ND	BF	36.9942	ND	ND	BF	ND		2	0.341074
hsa-miR-671-3p	BF	ND	36.5429	ND	ND	ND	ND	ND	ND	ND	ND	ND	ND	ND	36.096	ND	ND	ND	ND	ND		2	0.316023
hsa-miR-1224-3p	ND	ND	ND	34.6031	ND	ND	ND	ND	ND	ND	ND	35.0442	ND	ND	ND	ND	ND	ND	ND	ND		2	0.311885
hsa-miR-572	ND	ND	36.9807	ND	ND	ND	ND	ND	ND	36.55	BF	ND	ND	ND	ND	BF	ND	BF	ND	BF		2	0.304537
hsa-miR-31-5p	ND	ND	ND	ND	BF	ND	ND	ND	ND	ND	ND	ND	BF	ND	ND	36.5765	BF	36.9725	ND	ND		2	0.280032
hsa-miR-596	ND	ND	BF	ND	ND	ND	ND	BF	ND	ND	36.5205	BF	ND	ND	ND	ND	36.1941	ND	ND	ND		2	0.230809
hsa-miR-486-3p	ND	ND	ND	BF	36.3986	ND	ND	ND	ND	ND	BF	ND	ND	ND	ND	36.7161	ND	ND	ND	ND		2	0.224538
hsa-miR-330-5p	ND	ND	ND	ND	ND	36.1992	ND	ND	36.4743	ND	ND	ND	ND	ND	ND	ND	ND	ND	ND	BF		2	0.194529
hsa-miR-23a-5p	36.4225	ND	ND	ND	ND	ND	ND	ND	36.1514	ND	ND	ND	ND	ND	ND	ND	ND	ND	ND	ND		2	0.191654
hsa-miR-654-3p	ND	BF	ND	BF	ND	BF	BF	BF	BF	35.9391	36.193	BF	BF	BF	BF	ND	ND	BF	ND	BF		2	0.179569
hsa-miR-562	ND	ND	ND	ND	ND	ND	ND	ND	36.9668	ND	ND	BF	ND	36.7191	ND	ND	ND	ND	ND	ND		2	0.175161
hsa-miR-770-5p	ND	ND	36.7945	ND	36.5506	ND	ND	ND	BF	ND	ND	ND	ND	BF	ND	BF	ND	ND	ND	BF		2	0.172422
hsa-miR-675-3p	ND	ND	ND	ND	ND	ND	ND	ND	ND	ND	ND	36.6297	36.8336	ND	ND	ND	ND	BF	BF	ND		2	0.144174
hsa-miR-134-5p	ND	ND	ND	ND	ND	36.2465	ND	ND	ND	ND	ND	ND	ND	ND	ND	BF	ND	36.0548	ND	ND		2	0.135594
hsa-miR-518d-5p	ND	BF	ND	BF	ND	ND	ND	ND	ND	BF	ND	ND	BF	ND	36.7652	ND	ND	ND	ND	36.5756		2	0.134088
hsa-miR-181c-3p	ND	ND	ND	ND	ND	ND	35.8857	ND	ND	ND	ND	ND	ND	36.0619	ND	ND	ND	ND	ND	ND		2	0.124589
hsa-miR-616-3p	ND	BF	ND	ND	ND	35.8866	ND	ND	ND	ND	ND	ND	ND	ND	36.0541	ND	ND	ND	ND	ND		2	0.118449
hsa-miR-662	ND	ND	ND	ND	ND	ND	36.5436	ND	ND	ND	36.4014	ND	ND	BF	ND	ND	ND	ND	ND	ND		2	0.100592
hsa-miR-342-5p	ND	ND	ND	ND	ND	ND	ND	36.7661	ND	ND	ND	ND	ND	ND	ND	ND	ND	BF	36.9074	ND		2	0.0999327
hsa-miR-361-3p	ND	ND	ND	ND	BF	ND	ND	ND	ND	ND	ND	ND	ND	35.8784	ND	35.7457	ND	ND	ND	ND		2	0.093814
hsa-miR-539-5p	ND	36.5768	ND	36.7001	ND	ND	ND	ND	ND	ND	ND	ND	ND	ND	ND	ND	ND	ND	ND	ND		2	0.0871804
hsa-miR-671-5p	ND	ND	ND	BF	ND	36.4092	ND	36.2917	ND	BF	BF	BF	ND	ND	ND	ND	ND	ND	ND	ND		2	0.0830807
hsa-miR-24-1-5p	ND	ND	ND	ND	ND	ND	ND	ND	36.5638	ND	36.4478	ND	ND	ND	ND	ND	ND	ND	BF	ND		2	0.082004
hsa-miR-765	ND	ND	BF	BF	ND	BF	36.8676	ND	ND	ND	ND	ND	BF	ND	BF	36.7755	ND	ND	ND	BF		2	0.0651069
hsa-miR-369-3p	BF	ND	ND	ND	35.1372	35.2283	ND	ND	BF	BF	ND	ND	ND	ND	ND	ND	ND	ND	BF	ND		2	0.0644384
hsa-miR-483-3p	ND	ND	BF	ND	ND	ND	ND	ND	ND	ND	ND	ND	36.8371	36.7703	ND	ND	ND	ND	ND	ND		2	0.0472444
hsa-miR-1539	BF	ND	ND	ND	ND	ND	ND	ND	BF	BF	ND	BF	ND	ND	35.8707	ND	BF	BF	BF	35.9172		2	0.0328446
hsa-miR-203a	36.0994	ND	ND	ND	ND	ND	ND	ND	ND	BF	ND	ND	BF	36.1336	ND	ND	ND	ND	ND	ND		2	0.0241382
hsa-miR-216a-5p	ND	ND	ND	ND	ND	ND	36.7114	BF	ND	ND	ND	ND	ND	BF	ND	BF	ND	36.738	ND	BF		2	0.0187488
hsa-miR-29a-5p	ND	ND	ND	ND	ND	ND	36.5139	ND	ND	BF	ND	ND	ND	ND	ND	36.5344	ND	ND	ND	ND		2	0.014499
hsa-miR-33b-3p	36.8517	ND	ND	ND	ND	ND	36.8715	ND	ND	ND	ND	ND	ND	ND	ND	ND	BF	ND	ND	ND		2	0.0140258
hsa-miR-548j-5p	ND	ND	ND	ND	ND	ND	36.4994	36.5091	BF	ND	ND	ND	ND	ND	ND	ND	ND	ND	ND	ND		2	0.00691002
hsa-miR-145-3p	ND	ND	ND	BF	36.4287	ND	ND	ND	ND	36.4373	ND	BF	ND	BF	ND	ND	ND	ND	ND	ND		2	0.00608672
hsa-miR-431-5p	ND	ND	ND	ND	36.1201	ND	BF	ND	ND	ND	36.1279	ND	ND	ND	ND	BF	ND	ND	ND	ND		2	0.0055007
hsa-miR-450b-5p	ND	BF	BF	ND	36.5969	ND	ND	ND	ND	ND	ND	ND	ND	36.5907	ND	ND	ND	BF	ND	ND		2	0.00441265
hsa-miR-410-3p	BF	ND	ND	ND	BF	36.7116	ND	ND	ND	BF	36.7086	ND	ND	ND	ND	BF	ND	ND	ND	ND		2	0.00210968
hsa-miR-99b-3p	ND	ND	ND	ND	ND	ND	ND	ND	36.3922	ND	ND	ND	ND	ND	ND	ND	ND	ND	BF	ND		1	ND
hsa-miR-9-5p	ND	ND	ND	ND	ND	ND	ND	ND	BF	ND	ND	ND	ND	36.6347	ND	ND	ND	ND	ND	ND		1	ND
hsa-miR-943	ND	ND	ND	ND	ND	ND	ND	ND	BF	ND	ND	BF	ND	36.8436	ND	ND	ND	ND	ND	ND		1	ND
hsa-miR-942-5p	ND	ND	ND	ND	BF	ND	ND	ND	ND	ND	36.8969	BF	ND	ND	ND	ND	ND	ND	ND	ND		1	ND
hsa-miR-888-3p	ND	ND	BF	ND	ND	ND	ND	ND	ND	ND	ND	ND	ND	ND	ND	36.8349	ND	ND	ND	ND		1	ND
hsa-miR-887-3p	BF	ND	BF	BF	BF	BF	ND	ND	ND	ND	36.3128	ND	ND	ND	ND	ND	ND	ND	ND	ND		1	ND
hsa-miR-769-5p	ND	ND	ND	ND	ND	ND	ND	ND	ND	ND	36.5105	ND	ND	ND	ND	ND	ND	ND	ND	ND		1	ND
hsa-miR-664a-3p	ND	ND	ND	BF	BF	BF	ND	BF	BF	36.2039	BF	BF	BF	BF	BF	ND	BF	ND	ND	ND		1	ND
hsa-miR-661	ND	ND	ND	36.5027	ND	ND	ND	ND	ND	ND	ND	ND	ND	ND	ND	ND	BF	ND	ND	ND		1	ND
hsa-miR-651-5p	ND	ND	ND	ND	ND	ND	ND	ND	ND	ND	ND	ND	ND	ND	ND	36.8503	ND	ND	ND	ND		1	ND
hsa-miR-649	ND	ND	ND	BF	ND	ND	ND	ND	ND	ND	ND	ND	ND	BF	ND	ND	ND	36.6424	ND	ND		1	ND
hsa-miR-645	ND	ND	ND	BF	ND	ND	36.5596	ND	BF	ND	BF	BF	ND	ND	BF	BF	ND	ND	ND	ND		1	ND
hsa-miR-643	ND	ND	ND	ND	BF	ND	ND	ND	ND	ND	BF	ND	ND	ND	ND	ND	36.2542	ND	ND	ND		1	ND
hsa-miR-638	ND	ND	ND	ND	ND	ND	ND	BF	ND	ND	ND	ND	ND	ND	ND	ND	ND	ND	BF	35.506		1	ND
hsa-miR-632	ND	ND	ND	ND	ND	ND	ND	ND	36.6206	ND	ND	ND	ND	ND	ND	ND	ND	ND	ND	ND		1	ND
hsa-miR-629-3p	ND	ND	ND	36.133	ND	ND	ND	ND	ND	ND	ND	ND	ND	ND	ND	ND	ND	ND	ND	ND		1	ND
hsa-miR-623	BF	ND	ND	ND	ND	ND	36.9708	ND	ND	ND	ND	BF	ND	ND	ND	ND	ND	ND	ND	ND		1	ND
hsa-miR-616-5p	ND	ND	ND	ND	ND	ND	ND	ND	ND	36.5791	ND	ND	ND	ND	ND	ND	ND	ND	ND	ND		1	ND
hsa-miR-608	ND	ND	ND	ND	ND	ND	ND	ND	ND	ND	ND	ND	ND	ND	36.6624	ND	ND	ND	ND	ND		1	ND
hsa-miR-582-3p	ND	ND	ND	ND	ND	ND	ND	ND	ND	ND	BF	ND	ND	ND	ND	ND	36.4206	ND	ND	ND		1	ND
hsa-miR-577	ND	ND	36.2593	ND	ND	BF	ND	ND	ND	ND	ND	ND	ND	ND	ND	ND	ND	ND	ND	ND		1	ND
hsa-miR-556-3p	ND	ND	ND	ND	ND	ND	ND	ND	ND	36.8444	ND	ND	ND	ND	ND	ND	ND	ND	ND	ND		1	ND
hsa-miR-550a-5p	ND	ND	ND	ND	ND	ND	ND	ND	BF	ND	36.6635	ND	ND	ND	ND	ND	ND	ND	ND	ND		1	ND
hsa-miR-548k	36.6596	ND	ND	ND	ND	ND	ND	ND	ND	ND	BF	ND	BF	ND	ND	ND	ND	ND	ND	ND		1	ND
hsa-miR-526b-5p	ND	ND	ND	ND	ND	BF	ND	ND	ND	ND	ND	ND	ND	ND	ND	ND	ND	ND	ND	36.1975		1	ND
hsa-miR-524-5p	ND	ND	ND	ND	ND	ND	ND	ND	ND	ND	BF	ND	ND	ND	BF	ND	ND	36.5647	ND	ND		1	ND
hsa-miR-520h	36.5288	ND	ND	ND	ND	ND	ND	ND	ND	ND	ND	ND	ND	BF	ND	ND	ND	ND	ND	ND		1	ND
hsa-miR-520d-3p	ND	ND	ND	ND	ND	36.4855	ND	ND	ND	ND	ND	ND	ND	ND	ND	ND	ND	ND	ND	ND		1	ND
hsa-miR-518a-3p	36.126	ND	ND	ND	ND	ND	ND	ND	ND	ND	ND	ND	ND	ND	ND	ND	ND	ND	ND	ND		1	ND
hsa-miR-505-5p	ND	ND	ND	ND	ND	ND	ND	ND	ND	BF	ND	36.958	ND	BF	ND	BF	ND	ND	ND	ND		1	ND
hsa-miR-502-5p	ND	ND	ND	BF	ND	ND	35.9377	ND	ND	BF	BF	ND	BF	ND	ND	ND	ND	ND	ND	BF		1	ND
hsa-miR-494-3p	ND	ND	BF	ND	ND	BF	ND	ND	ND	ND	36.8167	ND	ND	ND	ND	ND	ND	ND	ND	ND		1	ND
hsa-miR-487b-3p	ND	ND	BF	ND	BF	ND	ND	ND	BF	ND	36.8704	ND	ND	ND	ND	ND	ND	ND	ND	ND		1	ND
hsa-miR-455-3p	ND	ND	ND	ND	ND	ND	ND	ND	ND	ND	ND	ND	ND	ND	ND	ND	ND	36.2618	ND	ND		1	ND
hsa-miR-452-5p	ND	ND	ND	ND	ND	ND	ND	ND	ND	BF	ND	ND	ND	36.9727	ND	BF	ND	ND	ND	ND		1	ND
hsa-miR-432-3p	ND	ND	ND	ND	ND	ND	ND	ND	36.2041	ND	ND	ND	ND	ND	ND	ND	ND	ND	ND	ND		1	ND
hsa-miR-431-3p	ND	ND	ND	ND	ND	ND	ND	ND	ND	ND	36.5594	ND	ND	ND	ND	ND	ND	ND	ND	ND		1	ND
hsa-miR-412-3p	ND	ND	ND	ND	ND	ND	ND	ND	ND	36.6078	ND	ND	ND	ND	ND	ND	ND	ND	ND	ND		1	ND
hsa-miR-409-5p	ND	ND	ND	ND	ND	36.5156	ND	ND	ND	ND	ND	ND	ND	ND	ND	ND	ND	ND	ND	ND		1	ND
hsa-miR-379-3p	ND	ND	ND	ND	36.0376	ND	ND	ND	BF	BF	ND	ND	ND	ND	ND	ND	ND	ND	ND	ND		1	ND
hsa-miR-376c-3p	BF	ND	ND	BF	BF	BF	ND	BF	BF	BF	33.234	BF	ND	BF	BF	BF	BF	BF	BF	ND		1	ND
hsa-miR-369-5p	ND	BF	ND	ND	ND	ND	ND	ND	ND	ND	ND	ND	ND	ND	ND	ND	ND	ND	ND	36.7603		1	ND
hsa-miR-34c-3p	36.9367	ND	ND	ND	ND	ND	ND	ND	ND	ND	ND	ND	ND	ND	ND	ND	BF	ND	ND	ND		1	ND
hsa-miR-34b-5p	ND	ND	ND	ND	36.8503	ND	ND	ND	ND	ND	ND	ND	ND	ND	ND	BF	ND	ND	ND	ND		1	ND
hsa-miR-34b-3p	ND	ND	ND	ND	ND	ND	ND	ND	ND	ND	BF	ND	ND	BF	ND	ND	ND	36.8758	ND	ND		1	ND
hsa-miR-338-5p	ND	ND	ND	36.1524	ND	ND	ND	ND	BF	BF	ND	ND	ND	ND	ND	BF	ND	ND	ND	ND		1	ND
hsa-miR-330-3p	ND	ND	ND	ND	ND	ND	ND	ND	BF	ND	ND	ND	BF	ND	ND	35.0486	ND	ND	ND	ND		1	ND
hsa-miR-31-3p	ND	36.8933	ND	ND	ND	ND	ND	ND	ND	ND	ND	ND	ND	ND	ND	ND	ND	ND	ND	ND		1	ND
hsa-miR-302d-3p	ND	ND	ND	ND	ND	ND	ND	ND	ND	ND	ND	ND	ND	ND	ND	ND	ND	ND	ND	36.6386		1	ND
hsa-miR-302c-5p	ND	ND	ND	ND	ND	ND	ND	ND	ND	ND	ND	ND	ND	ND	ND	ND	ND	36.711	ND	ND		1	ND
hsa-miR-302a-3p	ND	ND	ND	ND	ND	ND	35.2448	ND	ND	ND	BF	BF	ND	BF	ND	ND	ND	ND	ND	ND		1	ND
hsa-miR-29b-2-5p	ND	ND	ND	ND	ND	ND	ND	ND	ND	ND	36.1226	ND	ND	ND	ND	ND	ND	ND	ND	ND		1	ND
hsa-miR-299-5p	ND	ND	ND	ND	ND	ND	ND	ND	ND	ND	35.8603	ND	ND	ND	ND	ND	ND	ND	ND	ND		1	ND
hsa-miR-26b-3p	ND	ND	ND	BF	ND	ND	ND	ND	ND	BF	36.9769	ND	ND	ND	BF	ND	ND	ND	ND	ND		1	ND
hsa-miR-224-3p	ND	ND	ND	ND	ND	ND	ND	ND	ND	ND	36.2495	ND	ND	ND	ND	ND	ND	ND	ND	ND		1	ND
hsa-miR-221-5p	ND	ND	ND	ND	ND	ND	ND	ND	ND	ND	ND	BF	34.1538	ND	ND	ND	BF	ND	ND	ND		1	ND
hsa-miR-218-5p	ND	ND	ND	ND	ND	ND	ND	ND	ND	34.1282	ND	ND	ND	ND	ND	ND	ND	ND	ND	ND		1	ND
hsa-miR-211-5p	ND	ND	ND	ND	ND	ND	BF	ND	ND	ND	ND	ND	ND	ND	ND	35.9141	ND	ND	ND	ND		1	ND
hsa-miR-208b-3p	ND	ND	ND	ND	ND	ND	ND	ND	ND	ND	ND	34.0974	BF	ND	ND	ND	ND	ND	ND	ND		1	ND
hsa-miR-202-3p	ND	ND	ND	ND	35.8519	ND	ND	ND	ND	ND	ND	ND	ND	ND	ND	ND	ND	ND	ND	ND		1	ND
hsa-miR-200b-3p	ND	ND	ND	ND	35.9454	ND	ND	ND	ND	BF	BF	ND	ND	ND	ND	ND	ND	ND	ND	ND		1	ND
hsa-miR-19b-1-5p	ND	ND	ND	ND	ND	ND	ND	ND	BF	BF	36.4957	ND	ND	ND	ND	BF	ND	ND	ND	ND		1	ND
hsa-miR-196b-5p	ND	ND	ND	ND	36.4932	ND	ND	ND	ND	ND	ND	ND	ND	ND	ND	ND	ND	ND	ND	ND		1	ND
hsa-miR-1914-5p	ND	ND	ND	BF	ND	BF	ND	ND	ND	ND	ND	ND	ND	ND	ND	ND	ND	36.2998	BF	ND		1	ND
hsa-miR-1908-5p	ND	ND	ND	ND	ND	ND	ND	ND	36.7602	ND	BF	ND	ND	ND	BF	ND	ND	ND	BF	ND		1	ND
hsa-miR-188-3p	ND	ND	ND	ND	ND	ND	ND	ND	ND	ND	36.9803	BF	ND	ND	BF	ND	ND	BF	BF	ND		1	ND
hsa-miR-181d-5p	ND	ND	ND	ND	ND	ND	ND	ND	ND	ND	ND	36.094	ND	ND	ND	ND	ND	ND	ND	ND		1	ND
hsa-miR-181a-3p	ND	36.6505	ND	ND	ND	ND	ND	ND	ND	BF	ND	ND	ND	ND	ND	ND	ND	ND	ND	ND		1	ND
hsa-miR-15a-3p	ND	ND	ND	ND	36.8819	ND	ND	ND	ND	ND	BF	BF	ND	ND	BF	ND	ND	ND	ND	ND		1	ND
hsa-miR-153-3p	ND	ND	ND	ND	ND	ND	ND	ND	36.263	ND	ND	ND	ND	ND	ND	ND	ND	ND	ND	ND		1	ND
hsa-miR-149-5p	ND	ND	ND	ND	ND	ND	ND	ND	BF	ND	ND	ND	ND	35.9806	ND	ND	ND	ND	ND	BF		1	ND
hsa-miR-146a-3p	ND	ND	ND	ND	ND	ND	ND	ND	ND	ND	36.001	ND	ND	ND	ND	ND	ND	ND	ND	ND		1	ND
hsa-miR-1468-5p	ND	ND	ND	ND	ND	ND	ND	ND	ND	ND	ND	ND	ND	ND	ND	ND	ND	ND	36.5511	ND		1	ND
hsa-miR-135a-5p	BF	ND	ND	ND	36.7849	ND	ND	ND	ND	ND	BF	ND	ND	ND	BF	ND	ND	BF	ND	ND		1	ND
hsa-miR-130b-5p	ND	ND	ND	ND	ND	ND	ND	ND	34.8289	ND	ND	ND	ND	ND	ND	ND	ND	ND	ND	ND		1	ND
hsa-miR-1296-5p	36.7302	ND	ND	BF	ND	ND	ND	ND	ND	ND	ND	ND	ND	ND	ND	ND	ND	ND	ND	ND		1	ND
hsa-miR-1271-5p	ND	ND	ND	ND	ND	ND	ND	ND	BF	ND	36.251	ND	ND	ND	ND	ND	ND	ND	ND	ND		1	ND
hsa-miR-1238-3p	ND	ND	ND	ND	BF	ND	BF	ND	ND	ND	36.8606	ND	ND	ND	ND	BF	BF	BF	BF	ND		1	ND
hsa-miR-1208	ND	ND	ND	ND	ND	BF	ND	ND	ND	ND	36.6258	ND	ND	ND	ND	ND	ND	ND	ND	ND		1	ND
hsa-miR-1185-5p	ND	ND	ND	ND	ND	ND	ND	ND	ND	ND	ND	ND	ND	ND	36.2031	ND	ND	ND	ND	ND		1	ND
hsa-miR-1184	ND	BF	ND	ND	ND	ND	ND	ND	ND	ND	ND	ND	ND	ND	ND	ND	ND	36.0759	ND	ND		1	ND
hsa-miR-10b-3p	ND	ND	ND	ND	ND	36.1325	ND	ND	ND	BF	BF	ND	ND	ND	BF	ND	ND	BF	BF	ND		1	ND
hsa-miR-101-5p	ND	ND	ND	36.8793	BF	BF	ND	ND	ND	ND	ND	ND	ND	BF	ND	BF	ND	ND	ND	ND		1	ND
hsa-let-7b-3p	BF	BF	ND	BF	33.7305	BF	ND	ND	BF	BF	ND	ND	BF	BF	BF	BF	BF	ND	BF	ND		1	ND
hsa-miR-9-3p	ND	ND	ND	BF	ND	BF	ND	ND	ND	ND	ND	ND	ND	ND	BF	ND	ND	ND	ND	ND		0	ND
hsa-miR-936	ND	ND	ND	ND	ND	ND	ND	BF	ND	ND	ND	ND	ND	ND	ND	ND	ND	ND	ND	ND		0	ND
hsa-miR-935	ND	ND	ND	ND	ND	BF	ND	ND	ND	ND	ND	ND	BF	ND	ND	ND	ND	BF	ND	ND		0	ND
hsa-miR-92b-5p	ND	ND	ND	ND	ND	ND	ND	ND	ND	ND	ND	BF	ND	ND	ND	ND	ND	ND	ND	ND		0	ND
hsa-miR-920	BF	BF	BF	ND	ND	ND	ND	ND	ND	ND	ND	ND	ND	ND	ND	BF	ND	ND	BF	ND		0	ND
hsa-miR-891b	ND	ND	ND	ND	ND	ND	BF	ND	ND	ND	ND	ND	ND	ND	ND	ND	ND	ND	ND	ND		0	ND
hsa-miR-891a-5p	ND	ND	ND	ND	ND	ND	ND	ND	ND	ND	ND	BF	ND	ND	ND	ND	ND	ND	ND	ND		0	ND
hsa-miR-889-3p	ND	ND	ND	ND	ND	BF	ND	ND	ND	BF	BF	ND	ND	ND	ND	ND	ND	ND	ND	ND		0	ND
hsa-miR-888-5p	ND	ND	ND	ND	ND	BF	ND	ND	ND	ND	ND	ND	ND	ND	ND	ND	ND	ND	ND	ND		0	ND
hsa-miR-877-5p	ND	ND	ND	BF	ND	ND	ND	BF	ND	ND	BF	ND	BF	ND	BF	BF	ND	BF	BF	ND		0	ND
hsa-miR-875-5p	ND	ND	ND	ND	ND	ND	ND	ND	ND	BF	ND	ND	BF	BF	ND	ND	ND	ND	ND	ND		0	ND
hsa-miR-769-3p	ND	ND	ND	ND	ND	ND	BF	ND	ND	ND	ND	ND	ND	ND	ND	ND	ND	ND	ND	ND		0	ND
hsa-miR-760	BF	ND	ND	BF	ND	ND	ND	ND	ND	ND	ND	ND	BF	BF	BF	ND	ND	ND	ND	ND		0	ND
hsa-miR-7-5p	BF	BF	BF	BF	BF	BF	BF	BF	BF	BF	BF	BF	BF	ND	BF	BF	BF	BF	BF	BF		0	ND
hsa-miR-7-2-3p	ND	ND	ND	ND	ND	ND	ND	ND	ND	ND	ND	ND	ND	ND	ND	BF	ND	ND	ND	ND		0	ND
hsa-miR-708-5p	ND	ND	ND	ND	ND	ND	ND	ND	ND	ND	ND	ND	BF	ND	ND	ND	ND	ND	ND	ND		0	ND
hsa-miR-708-3p	BF	BF	ND	BF	ND	ND	ND	BF	BF	ND	ND	ND	BF	BF	ND	ND	ND	ND	BF	ND		0	ND
hsa-miR-665	ND	ND	ND	ND	ND	BF	ND	ND	ND	ND	ND	ND	ND	ND	ND	ND	ND	ND	ND	ND		0	ND
hsa-miR-663b	BF	BF	BF	BF	BF	BF	ND	BF	BF	BF	BF	ND	BF	ND	ND	BF	BF	BF	BF	ND		0	ND
hsa-miR-663a	BF	BF	BF	BF	BF	BF	BF	BF	BF	BF	ND	BF	BF	BF	BF	BF	BF	ND	BF	ND		0	ND
hsa-miR-659-3p	ND	ND	ND	ND	ND	ND	ND	ND	ND	ND	ND	ND	ND	ND	ND	ND	ND	BF	ND	ND		0	ND
hsa-miR-655-3p	BF	ND	ND	ND	ND	ND	ND	ND	BF	ND	ND	ND	BF	BF	ND	BF	ND	ND	ND	ND		0	ND
hsa-miR-650	ND	ND	ND	ND	ND	ND	ND	BF	ND	ND	BF	ND	BF	ND	ND	BF	BF	ND	ND	BF		0	ND
hsa-miR-646	ND	ND	ND	ND	ND	BF	ND	ND	ND	BF	ND	ND	ND	ND	ND	ND	ND	ND	ND	ND		0	ND
hsa-miR-641	ND	ND	ND	ND	ND	ND	ND	ND	BF	ND	ND	ND	ND	ND	ND	ND	ND	ND	ND	ND		0	ND
hsa-miR-639	ND	ND	ND	ND	ND	ND	BF	ND	ND	ND	ND	ND	ND	ND	ND	ND	BF	ND	ND	ND		0	ND
hsa-miR-634	ND	ND	ND	ND	ND	ND	ND	BF	ND	ND	ND	ND	ND	ND	ND	ND	ND	ND	ND	ND		0	ND
hsa-miR-631	ND	ND	ND	ND	ND	ND	ND	ND	ND	ND	ND	ND	ND	ND	ND	ND	BF	ND	ND	ND		0	ND
hsa-miR-630	ND	ND	ND	ND	ND	ND	ND	ND	ND	ND	ND	ND	ND	BF	ND	ND	ND	ND	ND	ND		0	ND
hsa-miR-624-5p	ND	ND	BF	ND	BF	BF	BF	BF	BF	BF	BF	BF	BF	BF	BF	ND	BF	ND	BF	BF		0	ND
hsa-miR-622	BF	ND	ND	ND	ND	ND	ND	ND	ND	ND	ND	ND	ND	ND	ND	ND	BF	ND	ND	ND		0	ND
hsa-miR-621	BF	ND	ND	ND	ND	ND	ND	BF	ND	ND	ND	ND	ND	ND	ND	ND	BF	ND	ND	BF		0	ND
hsa-miR-615-3p	ND	ND	ND	ND	ND	ND	ND	ND	ND	ND	BF	BF	ND	ND	ND	ND	ND	ND	ND	ND		0	ND
hsa-miR-610	ND	ND	ND	ND	ND	ND	ND	ND	ND	ND	ND	ND	ND	ND	ND	ND	ND	BF	ND	ND		0	ND
hsa-miR-609	ND	ND	ND	ND	ND	ND	ND	ND	ND	ND	ND	ND	ND	BF	ND	ND	ND	ND	ND	ND		0	ND
hsa-miR-604	ND	ND	ND	ND	BF	ND	ND	ND	ND	ND	BF	ND	ND	ND	ND	BF	ND	BF	ND	ND		0	ND
hsa-miR-603	ND	ND	ND	ND	ND	ND	ND	ND	ND	ND	ND	ND	ND	ND	ND	ND	ND	ND	BF	ND		0	ND
hsa-miR-602	BF	ND	ND	ND	ND	ND	BF	ND	ND	ND	ND	ND	ND	ND	ND	ND	ND	ND	ND	ND		0	ND
hsa-miR-597-5p	ND	ND	ND	ND	ND	ND	ND	ND	ND	ND	ND	ND	ND	ND	BF	ND	ND	ND	ND	ND		0	ND
hsa-miR-595	ND	ND	ND	ND	ND	BF	ND	ND	BF	ND	ND	ND	ND	ND	ND	ND	ND	ND	ND	ND		0	ND
hsa-miR-593-5p	ND	ND	ND	BF	ND	ND	ND	ND	ND	ND	ND	ND	ND	ND	ND	ND	ND	ND	ND	ND		0	ND
hsa-miR-591	ND	ND	ND	BF	ND	ND	ND	ND	ND	ND	ND	ND	ND	ND	ND	ND	ND	ND	ND	ND		0	ND
hsa-miR-589-5p	ND	ND	ND	ND	ND	ND	ND	ND	ND	BF	ND	ND	ND	ND	ND	ND	ND	ND	ND	ND		0	ND
hsa-miR-576-3p	ND	ND	ND	ND	ND	BF	ND	ND	ND	ND	ND	ND	ND	ND	ND	ND	ND	ND	ND	ND		0	ND
hsa-miR-564	ND	ND	ND	ND	ND	ND	ND	ND	ND	ND	BF	ND	ND	ND	ND	ND	ND	ND	ND	ND		0	ND
hsa-miR-558	ND	ND	ND	ND	ND	ND	ND	BF	ND	ND	ND	ND	ND	ND	ND	ND	ND	ND	ND	ND		0	ND
hsa-miR-555	ND	ND	ND	ND	ND	ND	ND	ND	ND	ND	ND	BF	ND	ND	ND	ND	ND	ND	ND	ND		0	ND
hsa-miR-554	ND	ND	ND	ND	ND	ND	ND	ND	ND	ND	BF	ND	ND	ND	ND	ND	ND	ND	ND	ND		0	ND
hsa-miR-552-3p	ND	ND	ND	ND	ND	ND	ND	ND	ND	ND	ND	ND	ND	ND	ND	ND	ND	ND	BF	ND		0	ND
hsa-miR-551b-5p	ND	ND	ND	ND	ND	ND	ND	ND	ND	ND	ND	BF	ND	ND	ND	ND	ND	ND	ND	ND		0	ND
hsa-miR-551b-3p	ND	ND	ND	ND	ND	ND	ND	ND	ND	ND	BF	ND	ND	BF	ND	ND	ND	ND	ND	ND		0	ND
hsa-miR-548l	ND	BF	ND	ND	BF	ND	ND	ND	ND	ND	ND	ND	ND	ND	ND	ND	ND	ND	ND	ND		0	ND
hsa-miR-548i	ND	ND	ND	BF	ND	ND	ND	ND	ND	ND	ND	ND	ND	BF	ND	ND	ND	ND	ND	ND		0	ND
hsa-miR-548h-5p	ND	ND	ND	ND	ND	ND	ND	ND	ND	ND	ND	ND	ND	ND	ND	ND	ND	ND	ND	BF		0	ND
hsa-miR-548e-3p	ND	BF	ND	ND	ND	ND	ND	ND	ND	ND	ND	ND	ND	ND	ND	ND	ND	ND	ND	ND		0	ND
hsa-miR-548d-3p	ND	ND	BF	ND	ND	ND	ND	ND	ND	ND	ND	ND	ND	ND	ND	ND	ND	ND	ND	ND		0	ND
hsa-miR-548c-5p	BF	BF	BF	BF	BF	BF	BF	BF	BF	BF	BF	BF	BF	BF	BF	BF	BF	BF	BF	BF		0	ND
hsa-miR-548b-3p	ND	ND	ND	ND	ND	BF	ND	ND	ND	ND	ND	ND	ND	ND	ND	ND	BF	ND	ND	ND		0	ND
hsa-miR-548a-3p	BF	ND	ND	BF	BF	BF	BF	BF	BF	BF	BF	BF	BF	BF	BF	BF	ND	BF	BF	BF		0	ND
hsa-miR-542-5p	BF	ND	ND	ND	ND	BF	ND	ND	BF	BF	BF	ND	ND	ND	ND	ND	ND	ND	ND	ND		0	ND
hsa-miR-541-5p	ND	ND	ND	ND	ND	ND	ND	ND	ND	ND	BF	ND	BF	ND	ND	ND	ND	ND	ND	ND		0	ND
hsa-miR-541-3p	ND	ND	ND	BF	ND	ND	ND	ND	ND	ND	ND	ND	ND	ND	ND	ND	ND	ND	ND	ND		0	ND
hsa-miR-525-5p	ND	ND	ND	ND	ND	ND	ND	ND	ND	ND	ND	ND	ND	ND	ND	ND	ND	ND	ND	BF		0	ND
hsa-miR-525-3p	ND	ND	ND	ND	ND	ND	ND	ND	ND	ND	ND	ND	ND	BF	ND	ND	ND	ND	ND	ND		0	ND
hsa-miR-524-3p	ND	BF	ND	ND	ND	ND	BF	ND	ND	ND	ND	ND	ND	ND	ND	ND	ND	ND	ND	ND		0	ND
hsa-miR-520g-3p	ND	ND	ND	ND	ND	ND	ND	ND	ND	ND	ND	ND	ND	ND	ND	BF	ND	ND	ND	ND		0	ND
hsa-miR-520a-5p	ND	ND	ND	ND	ND	ND	ND	ND	ND	ND	ND	ND	ND	BF	ND	ND	ND	ND	ND	ND		0	ND
hsa-miR-519c-3p	ND	ND	ND	ND	ND	ND	ND	ND	ND	ND	ND	ND	ND	BF	ND	ND	ND	ND	ND	ND		0	ND
hsa-miR-519b-3p	ND	ND	ND	BF	ND	ND	ND	ND	ND	ND	ND	ND	ND	ND	ND	BF	ND	ND	ND	ND		0	ND
hsa-miR-518f-5p	ND	ND	ND	BF	BF	ND	BF	ND	BF	ND	ND	ND	ND	BF	ND	BF	BF	ND	ND	BF		0	ND
hsa-miR-517c-3p	ND	ND	ND	ND	ND	BF	ND	ND	ND	BF	ND	ND	ND	ND	ND	BF	ND	ND	ND	ND		0	ND
hsa-miR-516a-3p	ND	ND	ND	ND	ND	ND	ND	ND	ND	ND	ND	ND	ND	ND	ND	ND	ND	BF	ND	ND		0	ND
hsa-miR-515-5p	ND	ND	ND	ND	ND	ND	ND	ND	ND	ND	ND	ND	ND	ND	ND	ND	ND	ND	ND	BF		0	ND
hsa-miR-515-3p	ND	ND	ND	ND	ND	ND	BF	ND	ND	ND	ND	ND	ND	ND	ND	ND	ND	ND	ND	ND		0	ND
hsa-miR-511-5p	ND	ND	BF	ND	ND	ND	ND	ND	ND	ND	BF	ND	ND	ND	ND	ND	ND	ND	ND	ND		0	ND
hsa-miR-510-5p	ND	ND	ND	ND	ND	ND	ND	BF	ND	ND	ND	ND	ND	ND	ND	ND	ND	ND	ND	ND		0	ND
hsa-miR-509-3p	BF	ND	BF	BF	BF	ND	BF	BF	ND	ND	ND	ND	BF	BF	BF	ND	BF	ND	ND	ND		0	ND
hsa-miR-509-3-5p	ND	ND	ND	ND	ND	ND	ND	ND	ND	ND	ND	ND	ND	ND	ND	ND	ND	ND	ND	BF		0	ND
hsa-miR-504-5p	BF	ND	ND	ND	ND	ND	ND	ND	ND	BF	ND	ND	ND	ND	ND	ND	ND	ND	ND	ND		0	ND
hsa-miR-500a-5p	ND	ND	ND	ND	ND	ND	ND	ND	ND	ND	ND	ND	ND	BF	ND	BF	ND	ND	ND	BF		0	ND
hsa-miR-490-5p	ND	ND	ND	ND	ND	ND	ND	ND	ND	ND	ND	ND	ND	ND	ND	ND	ND	BF	ND	ND		0	ND
hsa-miR-487a-3p	ND	ND	ND	ND	BF	ND	ND	ND	ND	ND	ND	ND	ND	ND	ND	ND	ND	ND	ND	ND		0	ND
hsa-miR-483-5p	BF	BF	BF	BF	BF	BF	BF	BF	BF	BF	BF	BF	BF	BF	BF	BF	BF	BF	BF	BF		0	ND
hsa-miR-454-5p	ND	ND	ND	ND	ND	ND	ND	ND	ND	ND	ND	BF	BF	ND	ND	BF	ND	BF	ND	ND		0	ND
hsa-miR-449b-3p	ND	ND	ND	ND	ND	ND	ND	ND	ND	ND	BF	ND	ND	ND	ND	ND	ND	ND	ND	ND		0	ND
hsa-miR-433-3p	ND	ND	ND	ND	ND	BF	ND	ND	ND	ND	BF	ND	ND	ND	BF	ND	ND	ND	ND	ND		0	ND
hsa-miR-432-5p	ND	ND	ND	ND	BF	BF	ND	ND	ND	BF	ND	ND	ND	BF	ND	BF	ND	ND	ND	ND		0	ND
hsa-miR-382-3p	ND	ND	ND	BF	ND	ND	ND	ND	ND	ND	ND	ND	ND	ND	ND	ND	ND	ND	ND	ND		0	ND
hsa-miR-380-5p	ND	ND	ND	ND	ND	ND	ND	BF	ND	ND	BF	ND	ND	ND	ND	ND	BF	ND	ND	BF		0	ND
hsa-miR-378a-5p	ND	ND	ND	ND	BF	ND	ND	ND	ND	ND	ND	ND	ND	ND	ND	ND	BF	ND	ND	ND		0	ND
hsa-miR-376a-5p	ND	ND	ND	ND	BF	ND	ND	ND	ND	ND	ND	ND	ND	ND	ND	ND	ND	ND	ND	ND		0	ND
hsa-miR-374b-3p	ND	ND	ND	ND	ND	ND	ND	ND	ND	ND	ND	BF	ND	ND	ND	ND	ND	BF	ND	ND		0	ND
hsa-miR-371a-5p	ND	ND	ND	ND	ND	ND	BF	ND	ND	ND	ND	ND	ND	BF	ND	ND	ND	ND	ND	ND		0	ND
hsa-miR-365b-5p	BF	ND	ND	ND	ND	ND	ND	ND	ND	ND	ND	ND	ND	ND	ND	ND	ND	ND	ND	ND		0	ND
hsa-miR-362-5p	ND	ND	ND	ND	ND	ND	ND	ND	ND	ND	ND	BF	ND	BF	BF	BF	BF	ND	BF	BF		0	ND
hsa-miR-34a-3p	BF	BF	BF	BF	BF	BF	BF	BF	BF	BF	BF	BF	BF	BF	BF	BF	BF	BF	BF	BF		0	ND
hsa-miR-346	ND	ND	ND	ND	ND	BF	BF	BF	ND	BF	BF	ND	ND	ND	BF	BF	ND	BF	BF	ND		0	ND
hsa-miR-340-3p	ND	ND	ND	ND	ND	ND	ND	ND	ND	ND	ND	BF	ND	ND	ND	ND	ND	ND	ND	ND		0	ND
hsa-miR-33a-3p	ND	ND	ND	ND	ND	ND	ND	ND	BF	BF	ND	ND	ND	ND	ND	ND	ND	BF	ND	ND		0	ND
hsa-miR-331-5p	ND	BF	ND	BF	ND	ND	ND	BF	BF	BF	ND	ND	ND	ND	ND	ND	ND	ND	ND	ND		0	ND
hsa-miR-329-3p	BF	BF	ND	ND	BF	BF	ND	BF	BF	BF	BF	BF	BF	BF	ND	BF	BF	BF	BF	BF		0	ND
hsa-miR-323b-5p	ND	ND	ND	ND	ND	ND	ND	ND	ND	ND	ND	ND	ND	ND	ND	ND	ND	ND	ND	BF		0	ND
hsa-miR-323a-5p	ND	ND	ND	ND	ND	ND	ND	ND	ND	ND	ND	ND	ND	BF	ND	ND	ND	ND	ND	ND		0	ND
hsa-miR-30c-2-3p	ND	ND	ND	ND	ND	ND	ND	ND	ND	ND	ND	ND	ND	ND	ND	ND	ND	ND	ND	BF		0	ND
hsa-miR-30b-3p	ND	BF	ND	ND	ND	ND	ND	ND	ND	ND	ND	ND	ND	ND	ND	ND	ND	ND	ND	ND		0	ND
hsa-miR-302e	ND	ND	ND	ND	ND	ND	ND	ND	ND	ND	ND	ND	ND	ND	ND	ND	ND	ND	ND	BF		0	ND
hsa-miR-300	ND	BF	ND	BF	ND	ND	BF	ND	BF	BF	BF	BF	BF	ND	BF	BF	BF	BF	ND	BF		0	ND
hsa-miR-29c-5p	ND	ND	ND	BF	BF	ND	ND	ND	ND	ND	ND	ND	ND	ND	ND	BF	ND	BF	ND	ND		0	ND
hsa-miR-298	ND	ND	ND	ND	ND	ND	ND	ND	ND	ND	ND	BF	ND	BF	ND	ND	ND	ND	ND	ND		0	ND
hsa-miR-27a-5p	BF	BF	BF	BF	BF	BF	BF	BF	BF	BF	BF	BF	BF	BF	BF	BF	BF	BF	BF	BF		0	ND
hsa-miR-26a-1-3p	ND	ND	ND	ND	ND	ND	ND	ND	ND	ND	ND	ND	ND	ND	ND	ND	BF	ND	ND	ND		0	ND
hsa-miR-25-5p	ND	ND	ND	BF	ND	ND	ND	ND	ND	ND	ND	ND	ND	ND	ND	BF	BF	ND	ND	BF		0	ND
hsa-miR-23b-5p	ND	ND	ND	BF	ND	ND	ND	ND	ND	ND	ND	ND	ND	ND	ND	ND	ND	ND	ND	ND		0	ND
hsa-miR-224-5p	ND	ND	ND	ND	ND	ND	ND	ND	ND	ND	ND	BF	ND	ND	ND	ND	ND	BF	ND	ND		0	ND
hsa-miR-219a-2-3p	ND	ND	ND	ND	ND	ND	ND	ND	ND	ND	ND	ND	ND	ND	ND	ND	ND	BF	ND	ND		0	ND
hsa-miR-219a-1-3p	ND	BF	ND	ND	ND	ND	ND	ND	ND	ND	ND	ND	ND	ND	ND	ND	ND	ND	ND	ND		0	ND
hsa-miR-218-1-3p	BF	ND	ND	ND	ND	ND	ND	ND	ND	ND	ND	BF	ND	ND	ND	BF	BF	ND	ND	ND		0	ND
hsa-miR-212-3p	ND	ND	ND	ND	ND	ND	ND	ND	ND	ND	ND	BF	ND	ND	ND	ND	ND	ND	ND	ND		0	ND
hsa-miR-2113	BF	ND	BF	ND	ND	BF	BF	BF	ND	ND	ND	ND	BF	ND	ND	ND	ND	ND	ND	BF		0	ND
hsa-miR-2110	BF	ND	ND	BF	BF	BF	BF	ND	BF	BF	BF	ND	BF	BF	ND	BF	BF	BF	BF	ND		0	ND
hsa-miR-208a-3p	ND	ND	BF	ND	ND	ND	ND	ND	BF	BF	ND	BF	ND	BF	BF	ND	ND	BF	BF	BF		0	ND
hsa-miR-206	ND	ND	ND	BF	BF	ND	ND	BF	ND	ND	ND	ND	ND	ND	ND	ND	ND	ND	BF	BF		0	ND
hsa-miR-200c-5p	ND	ND	ND	ND	ND	ND	BF	ND	ND	ND	ND	ND	ND	ND	ND	ND	ND	ND	ND	ND		0	ND
hsa-miR-200a-5p	ND	ND	ND	ND	ND	ND	ND	ND	ND	BF	ND	ND	ND	ND	ND	ND	ND	ND	ND	ND		0	ND
hsa-miR-19a-5p	ND	ND	ND	ND	ND	ND	ND	ND	ND	ND	ND	ND	ND	ND	ND	BF	ND	ND	ND	ND		0	ND
hsa-miR-198	ND	ND	ND	ND	ND	ND	ND	ND	ND	ND	ND	ND	ND	ND	ND	BF	ND	ND	ND	ND		0	ND
hsa-miR-196b-3p	ND	ND	ND	BF	ND	ND	ND	ND	ND	ND	ND	ND	ND	ND	ND	ND	ND	ND	ND	ND		0	ND
hsa-miR-196a-5p	ND	ND	ND	ND	ND	ND	BF	ND	ND	ND	ND	ND	ND	BF	ND	ND	ND	ND	ND	ND		0	ND
hsa-miR-195-3p	ND	ND	ND	ND	ND	ND	ND	ND	ND	BF	ND	ND	BF	ND	BF	BF	ND	ND	ND	BF		0	ND
hsa-miR-192-3p	ND	ND	ND	ND	ND	BF	ND	ND	ND	ND	ND	ND	ND	ND	ND	ND	ND	ND	ND	ND		0	ND
hsa-miR-191-3p	ND	ND	ND	ND	ND	ND	ND	ND	ND	ND	ND	ND	ND	ND	ND	BF	ND	ND	ND	ND		0	ND
hsa-miR-1913	ND	BF	ND	ND	ND	ND	ND	ND	BF	BF	BF	BF	BF	ND	BF	BF	ND	BF	BF	ND		0	ND
hsa-miR-1912	ND	ND	ND	ND	ND	ND	ND	ND	ND	ND	BF	ND	ND	ND	ND	ND	ND	ND	ND	BF		0	ND
hsa-miR-190b	ND	ND	ND	ND	BF	ND	ND	ND	ND	BF	ND	ND	ND	ND	ND	ND	ND	ND	ND	BF		0	ND
hsa-miR-18a-3p	ND	ND	ND	ND	BF	ND	ND	ND	ND	ND	BF	ND	ND	ND	ND	BF	ND	BF	BF	BF		0	ND
hsa-miR-187-5p	BF	ND	BF	ND	ND	ND	ND	ND	ND	BF	ND	ND	ND	ND	ND	ND	ND	ND	ND	ND		0	ND
hsa-miR-185-3p	ND	ND	ND	ND	ND	ND	ND	ND	ND	ND	BF	ND	ND	ND	ND	ND	ND	ND	ND	ND		0	ND
hsa-miR-181c-5p	ND	ND	ND	ND	ND	ND	BF	ND	ND	ND	ND	ND	ND	ND	ND	ND	ND	ND	ND	ND		0	ND
hsa-miR-181a-2-3p	ND	ND	ND	ND	ND	ND	ND	ND	ND	ND	BF	ND	ND	ND	ND	ND	ND	ND	ND	ND		0	ND
hsa-miR-148b-5p	ND	ND	ND	ND	BF	ND	ND	ND	ND	ND	ND	ND	ND	BF	ND	ND	ND	ND	ND	ND		0	ND
hsa-miR-1471	BF	ND	ND	BF	ND	BF	ND	ND	BF	ND	ND	BF	ND	BF	ND	BF	ND	BF	ND	BF		0	ND
hsa-miR-146b-3p	ND	ND	ND	ND	ND	ND	BF	ND	ND	ND	ND	ND	ND	ND	ND	ND	ND	ND	ND	ND		0	ND
hsa-miR-143-5p	ND	ND	ND	BF	ND	ND	BF	ND	ND	ND	ND	ND	ND	ND	ND	ND	ND	ND	ND	ND		0	ND
hsa-miR-137	ND	ND	ND	ND	BF	ND	ND	ND	ND	ND	ND	ND	ND	ND	ND	ND	ND	ND	ND	ND		0	ND
hsa-miR-135a-3p	BF	ND	ND	ND	ND	ND	ND	ND	ND	ND	ND	ND	ND	ND	ND	ND	ND	ND	ND	ND		0	ND
hsa-miR-128-3p	BF	ND	BF	BF	BF	BF	ND	BF	BF	BF	BF	BF	ND	BF	BF	BF	BF	BF	ND	BF		0	ND
hsa-miR-127-5p	ND	ND	ND	ND	BF	BF	ND	ND	BF	ND	ND	BF	ND	ND	ND	ND	ND	ND	ND	ND		0	ND
hsa-miR-1269a	ND	ND	BF	ND	ND	ND	ND	ND	ND	ND	ND	ND	ND	ND	ND	ND	ND	ND	ND	ND		0	ND
hsa-miR-1267	ND	ND	ND	BF	ND	ND	ND	ND	ND	ND	ND	ND	ND	ND	ND	ND	ND	ND	ND	ND		0	ND
hsa-miR-125b-2-3p	ND	ND	ND	ND	ND	ND	BF	ND	ND	ND	ND	ND	ND	ND	ND	ND	ND	ND	ND	ND		0	ND
hsa-miR-125a-5p	BF	BF	BF	BF	BF	BF	ND	BF	BF	BF	BF	BF	BF	BF	BF	BF	BF	BF	BF	ND		0	ND
hsa-miR-1256	ND	ND	ND	ND	ND	ND	BF	ND	ND	ND	ND	ND	ND	ND	ND	ND	ND	ND	ND	ND		0	ND
hsa-miR-1254	ND	ND	BF	BF	BF	BF	ND	ND	ND	ND	ND	BF	ND	ND	ND	ND	ND	BF	ND	BF		0	ND
hsa-miR-1247-5p	ND	ND	ND	ND	BF	BF	ND	ND	ND	BF	ND	ND	ND	ND	ND	ND	ND	ND	BF	ND		0	ND
hsa-miR-1244	ND	ND	ND	ND	BF	ND	ND	ND	ND	ND	ND	ND	ND	ND	ND	ND	ND	ND	ND	ND		0	ND
hsa-miR-124-3p	ND	BF	ND	ND	ND	BF	ND	ND	ND	BF	BF	ND	ND	ND	BF	ND	ND	ND	BF	ND		0	ND
hsa-miR-1237-3p	ND	ND	ND	ND	ND	ND	ND	ND	ND	ND	ND	ND	ND	ND	ND	BF	ND	ND	ND	BF		0	ND
hsa-miR-1204	ND	ND	ND	ND	ND	BF	ND	ND	ND	ND	ND	ND	ND	ND	ND	ND	ND	ND	ND	ND		0	ND
hsa-miR-1200	ND	ND	ND	ND	BF	ND	BF	ND	ND	ND	ND	ND	ND	ND	ND	ND	ND	ND	ND	ND		0	ND
hsa-miR-1183	BF	BF	BF	BF	ND	BF	ND	BF	ND	BF	BF	BF	BF	BF	ND	BF	ND	ND	BF	ND		0	ND
hsa-miR-1178-3p	ND	ND	ND	BF	ND	ND	ND	ND	ND	ND	ND	BF	ND	ND	ND	ND	ND	ND	ND	ND		0	ND
hsa-miR-10a-3p	ND	ND	ND	ND	ND	BF	ND	ND	ND	ND	ND	ND	ND	ND	ND	ND	ND	ND	ND	ND		0	ND
hsa-miR-105-5p	ND	ND	ND	ND	ND	ND	ND	ND	ND	ND	BF	ND	ND	ND	ND	BF	ND	ND	ND	ND		0	ND
hsa-miR-105-3p	ND	ND	ND	BF	ND	BF	ND	BF	BF	BF	ND	ND	ND	BF	ND	BF	BF	BF	ND	ND		0	ND
hsa-let-7a-2-3p	ND	ND	ND	ND	ND	BF	ND	ND	ND	ND	ND	ND	ND	ND	BF	ND	ND	ND	ND	ND		0	ND
Count	110	120	111	170	209	163	110	114	182	207	206	133	126	172	169	192	112	137	142	106
Global mean	33.3594	32.8218	32.9308	30.9998	30.0351	31.2238	33.7215	33.2912	30.6715	30.31	30.4933	32.5361	32.7231	31.1772	31.3248	30.4945	32.5937	32.0686	31.937	33.5843
