# Supplementary material for: A systemic approach to screening high-throughput RT-qPCR data for a suitable set of reference circulating miRNAs
Source: BMC Genomics. 2020 Jan 31;21:111. doi: 10.1186/s12864-020-6530-3 (PMC6995162; doi:10.1186/s12864-020-6530-3)
Supplement: Supplementary file 3 — Additional file 3. Validation dataset 2. Contains results of the qPCR profiling of circulating miRNAs in people with head and neck tumors. Samples are in columns, miRNAs are in verses. [file 12864_2020_6530_MOESM3_ESM.xlsx]

## Sheet: KP et al - validation dataset 2
	60	65	62	51	32	68	52	41	54	24	59	34	64	26	49	42	40	33	39	10	35	37	38	3	15	44	46	28	53	22	70	31	14	19	66	57	1	56	25	43	6	21	69	12	48	45	63	2	9
hsa-miR-451a	24.9868	23.5038	26.7186	25.5559	22.273	27.2713	23.6234	25.0779	26.7668	27.7818	23.9854	26.0061	26.1367	26.6596	28.9556	26.6778	26.9399	25.314	25.3391	22.638	24.288	23.7978	24.9197	24.6972	25.4412	26.8854	21.9887	24.9614	28.6068	23.7018	25.1395	26.1464	26.6235	26.2222	25.6306	26.8047	22.3379	24.6472	23.6051	23.7793	26.0348	25.0298	24.8464	27.204	26.8064	24.7297	24.5316	23.2236	25.7006
hsa-miR-122-5p	32.2111	33.3116	34.101	31.6695	28.9991	34.2329	31.418	33.1417	33.6592	33.142	30.824	31.7298	31.1444	32.6674	35.0798	33.8798	33.1062	29.5774	32.6086	31.0121	31.2776	32.0552	31.5746	33.311	31.6226	30.7566	34.4849	32.4826	36.0409	29.7249	33.35	29.6721	32.6707	34.6824	31.1023	32.7131	33.1997	33.7066	29.7203	31.0522	31.8296	29.2814	34.4758	32.821	30.7773	30.5358	31.9404	31.6997	32.0445
hsa-miR-424-5p	32.5776	30.4753	32.583	31.6908	29.7248	32.4886	30.7668	31.3605	32.0288	33.507	31.3272	32.9884	32.6423	32.3493	36.76	35.58	32.5371	32.0368	32.8662	30.7796	29.8023	32.95	32.029	30.8808	29.8637	32.4801	30.0836	33.1144	34.8784	30.7084	30.7638	32.4801	32.6469	32.2078	32.5958	31.9588	30.0332	32.2503	31.1238	30.7842	32.7686	31.948	31.3468	33.9638	33.526	31.2005	30.7276	31.1038	31.8508
hsa-miR-19a-3p	32.4532	29.1452	32.8467	30.2761	29.1812	31.0313	29.1447	30.1818	31.0341	31.5331	29.7429	30.4343	30.8005	32.1387	36.0347	33.8634	31.4813	30.7881	29.6316	28.9074	28.9921	30.2133	29.6578	30.1774	29.4821	31.2504	28.3052	30.6349	33.9285	29.0247	30.525	31.2461	30.5931	29.9095	31.8882	30.9956	28.6898	31.0425	29.6384	29.7313	32.0278	29.8702	29.803	30.8692	32.3102	29.6081	29.9201	28.2675	30.6748
hsa-miR-19b-3p	32.3362	27.9505	31.863	29.2564	28.2327	30.0309	28.6962	29.4499	30.4639	30.6092	29.2472	29.5763	30.3555	31.6602	35.6352	31.9326	30.6885	29.6313	28.7921	27.9354	28.1899	28.8087	28.8746	28.9383	28.783	29.8072	27.531	29.1317	33.5382	27.7549	29.5357	29.9054	29.8121	29.0773	30.8287	30.7554	28.0164	29.7191	28.5238	28.727	30.1927	28.5655	29.1006	29.4822	31.0965	29.1044	29.149	27.1955	30.0523
hsa-miR-25-3p	32.194	29.4548	32.7755	31.461	29.7955	31.7925	30.3118	30.8377	31.8282	33.3004	30.2591	30.8041	32.1424	32.7135	35.5365	33.2529	32.485	30.8636	30.8863	28.6749	30.203	29.7375	30.7386	31.137	31.4349	31.7321	28.2285	30.6595	33.5782	29.4477	30.9391	31.2977	32.1391	31.2616	32.7045	31.3433	29.1311	30.5792	29.9183	29.864	32.043	30.0449	30.6655	31.8986	31.6192	29.934	30.0586	29.1525	31.0829
hsa-miR-16-5p	27.9016	25.0142	28.6449	26.7009	25.2347	27.7259	25.5259	26.4311	27.9866	28.0118	24.9316	26.5489	27.8861	28.4547	29.4369	28.8826	27.9772	26.4648	26.1105	23.87	26.2791	25.3564	26.1956	26.0663	26.7503	27.047	23.7082	25.9845	29.5194	24.6763	26.2591	27.526	27.6244	26.5553	27.9924	27.3343	24.7996	26.3034	25.0745	25.1062	27.2057	25.1829	25.8701	27.3042	27.4679	25.6488	25.8444	24.1264	26.7819
hsa-miR-27a-3p	32.7533	30.592	34.1559	32.2948	29.5654	32.6297	31.0355	32.3795	32.7415	33.0449	31.0347	32.1067	31.5779	34.6996	34.8767	35.575	32.6362	31.5214	30.4285	31.942	30.9634	32.452	30.8595	31.7027	30.9549	32.2388	31.7507	32.6756	34.5159	31.0978	31.3503	32.5678	32.0436	31.857	32.8254	33.148	29.8599	32.3365	30.4524	30.8281	32.9222	30.8456	31.3099	32.0654	32.5473	32.658	31.4335	29.6489	32.2198
hsa-miR-27b-3p	32.1917	30.088	33.9109	30.9146	29.0492	32.808	30.9028	31.5997	31.6489	32.3559	30.6647	31.4716	31.0527	32.9145	36.2926	34.0717	32.2055	30.7708	30.0798	31.5268	30.4147	31.3626	29.9854	31.1784	30.5783	31.9217	31.1072	31.1585	34.2813	29.9558	30.9668	31.119	31.8481	31.5357	32.5235	32.3517	29.7253	31.8952	30.0317	30.6485	31.7027	29.7927	30.5833	31.2871	31.4688	31.6368	30.7248	29.3081	32.6617
hsa-miR-92a-3p	27.4864	27.4887	29.1929	28.567	26.2296	29.6901	27.158	27.6998	28.1825	30.0434	27.2253	28.1522	28.7043	29.3083	32.1943	30.3346	29.2623	27.838	27.9965	26.614	27.0496	27.452	28.5374	28.1434	28.2776	28.9386	25.0184	27.7596	30.2901	27.7229	27.8848	28.5797	29.4887	28.977	29.4172	28.6214	25.7037	27.2752	27.1657	27.8554	28.7214	28.4696	27.5084	29.0117	28.9181	27.0781	27.0405	27.1349	27.7803
hsa-miR-185-5p	29.5511	28.0631	32.1219	30.0839	27.638	32.7469	29.5857	29.7219	30.9739	30.9249	30.0343	29.9017	30.1867	30.3402	33.0773	31.5414	30.7265	29.2209	29.2857	27.5256	28.9639	28.7741	29.3194	30.1972	30.595	30.2288	27.9575	29.8736	33.2443	29.0728	29.9722	29.6173	31.5736	29.8943	29.9199	31.089	27.332	29.2938	28.7029	29.0205	30.1431	29.7227	29.9904	30.6047	31.3429	29.1283	28.8316	28.015	29.4708
hsa-miR-106b-5p	32.5504	31.0622	34.0722	31.8909	30.3475	34.6457	31.0433	31.7496	32.314	33.7833	31.8544	32.4549	33.608	33.5668	36.3914	34.6694	33.476	33.9265	31.5984	31.7461	30.818	32.3376	31.7992	31.8377	31.5067	32.6284	29.3091	32.2342	34.9845	32.0301	32.6376	33.5617	32.6262	32.2183	32.7377	33.6111	29.7475	32.0255	31.079	31.3356	33.8506	32.9081	31.6668	32.9424	34.4487	31.8153	31.4371	30.7533	32.8903
hsa-miR-15a-5p	30.5236	28.3454	29.5965	29.7119	27.3253	30.9273	27.4447	28.173	28.2551	30.6489	27.9343	30.0233	30.443	30.7825	31.4343	31.1925	29.9896	29.4906	29.1171	27.8285	27.4412	28.7931	29.3551	27.8676	28.4339	30.055	25.73	28.5958	30.5125	28.4555	28.4969	29.6062	29.6504	29.3271	29.8392	29.2604	27.5893	27.9988	28.6256	28.1992	29.244	29.814	27.8864	30.1474	31.8402	28.1197	28.8368	27.7805	29.7271
hsa-miR-29c-3p	34.5771	31.7986	34.3526	32.3084	31.0055	33.9606	31.6336	32.8099	32.9847	34.9305	32.0653	34.1008	33.336	34.2813	35.9558	36.0829	34.7394	34.2649	32.9975	32.6322	33.0895	32.792	33.2142	31.8146	32.1206	34.0325	30.2053	33.0294	34.6767	31.9128	32.6497	34.0052	32.5408	33.5096	34.8053	33.5048	31.4283	34.1521	32.0892	31.4857	33.2707	32.8777	33.515	33.8112	33.9383	32.611	33.511	31.9889	34.0649
hsa-miR-21-5p	29.0754	27.727	31.2454	28.1765	26.2335	29.6751	27.5788	28.647	28.5893	29.7503	27.7704	28.5301	28.4905	29.7676	32.0609	30.4409	29.8572	26.7263	27.6263	27.5265	27.9751	28.6236	27.8266	28.3682	27.6056	28.2695	27.505	28.8642	31.3372	27.4912	28.2389	27.3617	28.9155	28.7109	28.8719	28.4912	26.6495	28.1958	27.3736	27.5754	29.2683	27.7634	28.1256	28.7374	28.2479	27.5864	27.9141	26.5886	28.149
hsa-miR-425-5p	33.0233	31.644	34.4663	33.0824	31.0335	36.116	32.0487	32.6419	34.1378	33.5391	31.9251	33.1023	33.8603	34.9258	34.817	34.2885	34.8646	33.1752	31.7456	31.4326	32.1013	31.7645	32.7246	32.3531	32.6289	33.1871	30.4921	32.6328	35.1589	31.2038	32.2413	33.1831	33.2954	32.7083	33.2987	33.2043	31.0547	33.3031	31.6007	31.2651	33.4931	31.8253	32.9123	32.8019	33.511	32.1292	32.1111	30.3146	33.2922
hsa-miR-142-3p	30.9828	29.7626	31.8684	29.1558	27.7383	30.2641	29.2306	29.3468	29.2329	29.6919	29.4625	29.6154	29.2765	30.6597	33.9934	32.3777	31.676	29.1611	28.0942	29.6996	28.7887	30.0699	28.5239	29.1347	29.3286	29.5106	29.4804	30.2824	32.2978	29.0285	29.6718	29.162	29.8633	29.3949	30.9118	30.5514	27.8651	29.7693	29.2235	28.5619	30.2618	28.879	29.6462	29.018	31.1334	29.7785	29.0415	27.3122	30.0737
hsa-miR-93-5p	31.9467	29.6143	33.758	31.0544	29.9077	32.4873	30.8246	30.9642	32.2843	32.7606	30.7844	31.4885	31.6499	33.1155	33.6598	33.349	32.6782	31.1747	30.5867	29.8359	31.0505	30.4893	30.5922	30.8217	30.8941	31.5618	29.8425	31.6829	34.2619	29.9146	31.1881	31.4265	32.6355	30.9583	32.6131	32.2462	29.4372	30.5731	29.7574	30.3513	32.1034	30.5863	31.0822	31.8443	32.6294	30.8179	30.5802	28.9796	32.0836
hsa-miR-20a-5p	30.7772	28.4479	31.8539	29.7862	27.9417	31.2285	29.69	29.7628	30.1475	30.1333	29.1929	29.9209	30.5028	31.1309	33.1942	32.0756	30.8756	29.4513	29.0573	28.4927	28.9295	29.1894	29.04	30.307	29.9881	30.3302	27.8667	30.0164	31.9956	28.7409	29.8381	30.3356	30.7823	29.587	30.1503	31.2421	27.2645	29.1863	28.2095	28.7832	30.0381	28.7887	29.6878	30.2466	30.6269	29.5944	29.1121	27.7113	30.2012
hsa-miR-15b-5p	32.1198	30.9502	33.6492	32.2672	29.6016	34.139	30.8154	31.9332	31.046	32.5352	30.8008	32.4534	31.8913	33.6309	33.7095	33.7701	32.0286	31.81	30.1812	31.1002	30.109	31.4745	30.4879	31.8444	30.8213	32.0201	29.8389	32.2733	32.5802	31.2794	30.6927	32.6445	32.2941	31.8496	32.205	33.0152	29.0096	32.6858	30.3216	31.2993	31.3447	31.2554	30.8559	31.9771	32.0041	31.5444	30.7344	30.2083	31.446
hsa-miR-221-3p	32.9215	31.752	33.7335	32.766	30.1735	33.8144	31.0329	31.5866	32.1568	32.4556	31.6105	32.0355	31.7976	33.3096	33.8113	32.9878	33.1598	31.2379	30.6687	31.6015	31.0203	32.0914	31.0732	31.625	31.5197	32.4421	32.1135	32.1264	34.3374	30.7424	31.2815	31.8292	34.0618	31.5268	32.1867	32.62	30.564	31.97	31.0431	30.95	32.5909	31.5366	31.7645	31.949	34.4545	32.12	31.47	29.4673	33.2815
hsa-miR-106a-5p	32.2444	29.5538	32.9814	31.1489	29.0036	32.323	30.6922	30.2316	31.2274	31.7644	30.564	31.2243	31.3324	32.787	33.8577	32.6825	31.8598	30.6535	29.8873	29.6308	30.2592	30.5338	30.002	30.8839	31.0575	30.9434	29.5868	31.163	32.6362	29.626	31.1918	30.7721	31.4984	30.5137	32.2691	31.9758	28.8029	30.2736	29.5254	29.6914	31.3049	30.0334	30.8208	30.9106	32.1812	30.9817	30.4725	28.3017	31.8286
hsa-let-7i-5p	32.8169	31.5889	34.3454	32.5256	30.5381	34.1064	31.1659	32.3055	32.584	33.6105	31.4939	33.3959	32.8209	33.642	34.7587	34.2582	33.9597	31.6617	31.9144	30.6877	31.6495	31.7764	31.909	32.3684	32.2578	33.093	29.7667	32.7222	34.6069	31.7959	31.8858	32.6618	33.7667	32.1579	33.0581	33.5102	30.6913	31.4809	31.366	31.4807	32.3429	32.6409	32.1552	32.7344	33.9362	31.5505	32.484	30.5844	31.987
hsa-miR-223-3p	27.1879	24.8101	28.7104	26.9399	25.2342	27.6408	26.6763	27.148	27.2484	27.6377	27.1863	26.9158	26.9686	28.5407	29.5007	28.52	27.7027	26.2952	25.6883	25.9827	26.0468	26.7778	25.7752	27.1071	26.2107	26.9224	27.1199	27.3483	29.043	25.6794	26.3261	26.7505	27.9407	26.5985	28.0396	27.3166	24.7841	27.0221	25.5219	25.624	27.334	25.2988	26.5372	26.5607	26.8026	26.9727	25.8421	24.2755	27.5177
hsa-miR-342-3p	33.2555	32.7514	34.866	32.6487	32.5535	36.2124	33.5394	33.6133	33.636	34.3169	32.9952	33.536	34.298	35.9275	35.8891	35.2509	33.051	34.1755	33.6796	33.3192	33.2119	33.5032	33.001	32.8565	34.029	34.0435	32.624	34.2874	35.5591	32.595	33.8644	34.1807	33.0027	33.8848	35.1203	34.8955	31.3038	34.7444	32.9888	33.6865	33.8345	32.7994	33.1021	32.8664	32.6426	32.725	32.6094	32.4672	32.7473
hsa-miR-199a-3p	34.8955	32.0678	34.9757	33.5061	30.9888	34.4349	32.5421	33.2994	32.8009	33.8494	32.7273	33.606	33.2914	33.957	35.0724	33.9547	33.7021	32.2848	32.1497	32.202	32.7377	32.623	32.0697	32.7574	32.6165	33.2762	34.5171	33.4956	34.83	32.722	32.6371	32.7073	34.6546	32.7664	34.4485	34.3013	31.7386	34.0997	32.708	32.0431	33.5027	32.144	33.5773	32.5218	33.7297	34.5696	32.7673	30.2105	34.6861
hsa-miR-24-3p	31.4891	29.1523	31.92	30.7207	28.6448	30.8651	29.6684	30.3754	30.0848	31.5297	29.7212	30.2405	30.9525	31.6305	32.6235	32.3102	31.2154	29.5877	29.2862	29.8873	29.5261	30.0253	29.5423	29.7848	28.943	30.5666	29.7146	29.6605	32.3175	29.0772	29.1356	30.8825	30.6037	30.0381	31.482	31.1846	28.9115	30.694	29.1239	29.3354	30.5818	28.783	29.2898	30.0541	31.1824	30.025	29.5291	27.8418	31.1825
hsa-let-7b-5p	31.0909	30.7336	32.4327	31.0155	29.7076	31.444	30.62	31.2131	31.6227	33.2181	30.8345	31.0599	32.4755	32.7175	33.2195	32.5248	32.9887	31.3988	30.6434	30.1825	30.6372	31.5042	30.8447	31.4608	31.0785	31.4861	29.7417	32.0571	33.9525	31.3793	31.3233	31.2835	32.2873	31.5794	31.1991	33.8197	28.6222	31.5556	29.8689	30.855	31.5145	31.5035	30.9706	32.0323	31.1903	31.182	30.871	29.722	30.8991
hsa-miR-423-5p	32.1104	31.1259	31.5531	32.0792	29.8992	31.95	30.6964	31.1217	31.2767	32.0456	31.1067	31.7803	31.6857	33.2022	33.7107	33.6506	32.8954	30.8321	31.3413	30.5655	29.6539	31.5284	31.6771	30.885	30.8171	31.8667	28.8532	31.1968	32.7938	31.6798	31.1161	30.9067	32.3307	31.7089	32.2269	32.6312	30.1703	30.8974	31.437	30.8337	31.8669	32.6818	30.9137	32.023	32.7559	30.4592	30.8584	30.6498	31.8899
hsa-miR-151a-5p	33.0696	32.1204	35.7632	33.0771	31.087	34.0176	32.5301	33.1408	33.0451	33.2197	32.6114	32.1636	32.6382	33.6027	35.627	34.2162	33.8898	31.7827	32.0671	32.0689	32.8425	32.9618	31.9228	32.4774	33.4839	32.3003	32.8016	33.0494	34.0609	32.9254	32.7829	31.8812	33.7475	31.9175	32.6295	34.2889	31.092	32.596	32.5586	31.1323	33.178	31.8154	33.0399	31.89	32.9227	32.3049	32.8757	30.2201	33.7284
hsa-miR-222-3p	33.609	31.6771	33.7611	31.8974	32.05	33.767	31.2562	31.8834	32.1476	32.8033	30.9519	33.1752	32.5796	32.5009	35.167	34.6111	33.2021	31.7916	31.8007	31.4768	31.2726	31.8507	32.6109	31.3543	31.3306	31.7852	30.6687	31.8453	34.4808	30.2083	31.1632	32.5743	32.0366	32.1816	32.3803	32.4752	31.1312	32.4719	31.9955	31.524	32.0057	31.5821	32.0499	32.6322	33.0496	30.9392	31.846	30.8661	32.7216
hsa-miR-107	32.2572	31.6172	32.8473	32.5842	29.7407	33.2146	30.9172	31.7917	31.1486	32.0867	30.9538	32.5126	31.6507	33.093	33.4507	33.5797	32.5399	31.5239	30.4545	30.9287	30.5765	31.5797	30.2829	31.6195	31.4364	31.9337	30.2924	32.2329	33.2979	31.2231	30.9736	31.8928	32.0611	31.6911	31.8118	33.3223	29.8963	31.1643	30.9817	30.6532	31.9148	31.1971	31.5306	31.5552	33.6758	31.9824	30.9779	29.3736	32.3628
hsa-miR-320c	31.5355	31.503	31.9693	32.1515	30.7088	31.9414	31.469	31.625	31.0698	33.1052	32.2674	31.8912	32.3498	33.2193	33.7074	33.3122	33.0449	31.6231	31.5471	31.5076	30.0123	31.8482	32.5737	31.6732	31.313	32.4475	28.9795	31.2897	33.2451	32.5377	31.8675	31.6391	32.629	32.0794	33.2626	31.8847	30.6495	31.3181	31.9382	32.0996	32.0842	32.6627	31.6342	32.3019	33.6168	30.82	31.6811	31.0764	32.1046
hsa-miR-23a-3p	29.997	28.0091	30.8659	28.8883	27.7169	29.6293	28.8563	29.0364	29.179	29.8717	28.7344	28.8055	29.4925	30.519	31.8339	30.9063	29.8114	28.5907	28.4549	28.583	28.3442	29.1454	28.2803	28.6668	28.5526	28.9525	28.8302	29.2745	30.8674	27.9652	28.4274	29.1603	29.5921	28.8212	30.1679	30.2519	27.8284	29.992	28.1068	27.9245	29.5328	27.8866	28.6159	28.9096	29.2317	28.8806	28.5738	26.895	30.1297
hsa-miR-320b	30.3603	30.172	29.9005	30.297	29.3267	30.8104	29.6959	29.9024	29.9295	31.2021	30.2363	30.0539	30.8821	31.6135	31.8674	32.8209	31.7489	29.923	30.8053	29.7288	28.5753	30.3502	30.8704	30.3007	29.7965	30.6101	27.7812	29.7957	32.3725	30.8957	30.2969	29.8729	30.9511	30.4704	31.3094	30.1526	29.0174	29.8579	30.3236	30.4655	30.2581	30.8304	29.8224	30.6147	30.9904	29.5343	29.9887	29.6436	31.1494
hsa-miR-320a	28.8166	28.885	28.443	29.447	27.674	29.1456	28.4824	28.6778	28.4947	30.1102	28.9975	28.8131	29.2937	30.8836	30.9238	31.4768	29.9217	28.7288	29.0484	28.1947	27.0892	29.3007	29.6222	28.9572	28.4688	29.2844	26.1761	28.4946	30.2264	29.3412	28.8266	28.9674	29.4929	29.0054	30.1851	29.0974	27.6579	28.3121	28.7424	29.1308	28.8827	29.5966	28.7751	29.3449	30.1887	28.0485	28.5071	28.444	29.0515
hsa-let-7d-5p	33.6222	33.7379	34.6002	33.7113	32.5059	32.9947	33.2477	34.0273	34.4535	34.0227	33.089	33.1702	33.7704	34.8339	34.2016	34.0387	34.3669	33.0253	32.7397	33.3033	32.7542	34.0453	33.4876	34.0625	33.6924	34.1508	33.9037	35.1633	36.8229	33.8896	33.2034	33.1856	34.2438	33.0157	34.795	33.956	32.1814	32.9207	32.7001	32.2734	32.8292	32.9174	33.9974	33.2603	33.544	34.5186	32.9938	31.0814	33.5058
hsa-miR-26b-5p	32.6826	33.7776	33.6598	33.3774	31.6448	34.3595	31.9666	33.4597	32.8712	35.0505	32.5122	33.6302	32.9235	34.7403	33.5164	35.3061	33.715	32.4333	31.8169	32.8731	31.6761	33.7396	31.6518	33.7608	33.1017	33.1379	32.8556	33.5226	34.5342	32.9783	32.13	33.1717	33.6722	32.5777	33.314	34.5536	30.8564	34.484	31.8446	32.295	32.7377	32.7234	32.6346	33.3483	32.7628	33.8038	32.6047	31.6914	32.5222
hsa-miR-126-5p	32.4325	32.8625	33.8119	31.8565	30.6844	32.8618	31.2535	32.0079	32.4789	33.566	31.688	32.088	32.1782	33.7935	33.8827	34.5515	33.2695	32.16	31.3116	32.1328	31.6727	32.8857	31.7612	31.7075	31.2226	31.9315	31.8944	32.9212	34.2185	31.8706	32.5019	33.0862	32.3181	32.6572	32.7802	32.8229	30.7752	33.1629	31.1482	32.2049	32.557	31.6614	31.632	32.0448	32.1576	32.3299	31.5787	30.8647	32.9615
hsa-miR-30c-5p	32.9001	32.7273	33.0263	31.6609	30.327	32.7132	31.5824	31.4345	31.8663	31.7259	31.4973	31.763	32.1847	33.4869	34.7076	33.5125	32.5315	31.0429	30.9669	30.8893	31.7562	32.1351	31.0965	31.9319	32.0621	31.7106	31.9098	31.9335	35.0188	31.469	31.8827	31.7155	32.5265	31.5284	32.4475	34.1034	30.5149	32.0882	31.5338	31.4761	32.7087	31.0698	31.8367	31.7609	32.6451	32.2142	31.6974	29.6956	32.2543
hsa-miR-103a-3p	31.7628	30.3229	31.5585	30.1849	28.9117	31.1131	29.9386	29.9875	30.1607	30.568	30.5128	30.7089	30.6728	31.6087	32.4561	31.4358	31.5303	29.8412	29.2435	29.6031	29.957	30.2922	29.4773	30.0997	30.4739	30.334	29.8613	30.696	32.658	29.7459	29.9019	30.1887	31.6629	29.6621	31.3374	31.0117	28.7333	29.6924	29.9616	29.0851	30.7899	29.2798	30.6364	29.6333	32.5467	30.507	30.0852	27.8183	30.8425
hsa-let-7f-5p	34.8921	35.0092	35.2833	34.7171	32.8064	35.8565	33.7395	34.6816	34.9511	34.3745	34.0348	34.45	34.8542	35.6356	36.8385	35.6102	34.8662	33.6767	33.1414	33.4772	33.3213	34.7683	33.5834	34.473	34.0215	34.1789	34.5528	33.4981	36.3961	33.8997	34.125	33.957	34.7311	33.9224	34.7692	35.7414	32.7804	33.9088	33.6043	33.8978	33.7356	33.495	35.0696	33.5236	34.0975	34.824	34.5861	31.9909	34.5502
hsa-miR-26a-5p	31.6376	31.5734	32.1098	31.1927	29.3348	31.9933	30.7457	31.1555	30.968	31.5031	30.8165	31.1242	31.3261	32.0421	32.6375	33.1603	31.6204	30.496	29.5864	31.0906	30.4974	31.4883	30.0204	31.1155	30.7777	30.9328	30.7744	31.8829	32.3521	30.6066	30.757	31.2209	31.8984	31.0271	31.9145	33.0639	29.0751	31.4537	30.202	30.1478	30.6062	29.9274	31.0922	30.4952	31.2094	31.683	30.2337	29.0661	31.315
hsa-miR-30b-5p	33.0203	31.8737	32.5472	32.2758	30.1289	32.8708	31.7866	31.8755	31.8761	32.617	31.5652	32.5584	31.8839	32.759	34.6648	33.6196	33.068	31.3144	31.0804	31.8903	31.4353	32.1057	31.1623	31.7734	31.7125	31.6185	31.7254	31.6946	33.7427	31.4977	32.2665	32.4826	32.903	31.3846	32.3372	33.5282	30.6963	31.6077	31.805	31.2767	32.4639	30.9884	31.5942	31.6474	32.3108	32.1308	32.5104	29.8892	32.1855
hsa-miR-191-5p	32.7187	32.3331	33.6302	32.621	31.4634	32.9137	31.9398	32.2761	32.3509	32.9222	32.8687	32.6109	32.3297	34.888	34.1766	34.7659	33.4627	31.9208	31.581	31.8222	31.7914	32.4694	31.9024	32.5874	32.5001	32.9058	31.9615	33.0963	34.0309	32.1791	32.1305	32.773	33.8115	32.1191	34.676	34.0305	30.7694	32.0915	32.3019	31.2357	32.9699	32.1094	32.5458	32.2423	33.7869	32.4376	32.1672	30.5438	34.1016
hsa-miR-23b-3p	31.5907	30.1958	32.0832	30.805	29.0208	31.5111	30.5197	30.9057	30.8627	31.8077	30.1333	30.5296	30.7879	32.1063	32.7279	33.0751	31.6467	30.2123	29.6114	30.4327	29.9866	31.0863	29.9036	30.7045	30.2561	30.5934	30.5879	30.9659	32.158	30.1054	29.9146	30.7695	31.488	30.9034	31.5121	32.1854	29.3387	31.8132	29.6485	29.9143	30.8408	29.6233	30.3114	30.6116	30.626	30.7913	30.0767	28.8201	31.731
hsa-let-7g-5p	31.9408	31.0728	32.7812	32.2398	29.7862	31.8125	31.0832	30.8379	31.6737	31.7092	31.8301	31.5889	32.0953	33.1181	32.6847	32.1268	32.5964	31.2331	30.7666	30.809	30.4713	31.4315	30.7446	31.089	31.5822	31.6684	30.7773	32.2309	33.0333	31.3041	31.4929	31.6935	32.0057	30.8857	31.7541	32.1017	29.6742	31.6752	31.1132	30.7498	32.0739	30.9034	31.4722	30.8731	32.03	31.1783	31.183	29.3465	31.9239
hsa-miR-150-5p	32.8209	31.7848	32.1761	31.9346	30.8124	31.9696	31.9292	31.6395	33.1714	32.3693	32.7223	32.1093	32.4247	33.7534	34.0905	33.9593	32.8493	32.7219	31.9982	32.5486	31.7974	32.0967	33.2785	31.1603	32.0277	31.4844	31.7573	32.4526	34.5524	31.2667	32.0207	33.1474	31.8437	32.0135	33.4746	32.768	29.9958	33.2054	31.9676	32.5233	32.8211	31.7948	32.1845	31.0758	32.6303	31.7151	31.5524	30.9466	31.3457
hsa-let-7a-5p	31.5716	31.0364	31.9419	31.1218	29.5054	30.7346	30.6119	30.8194	30.8241	31.1314	30.992	30.5841	31.2399	32.3304	32.5302	32.086	31.9764	30.157	29.9301	30.1875	29.977	30.5265	30.0997	30.3437	30.3234	30.4588	30.2068	31.312	32.5803	30.6928	30.7068	30.1942	31.4626	30.0531	31.3644	32.1466	29.0602	31.1095	29.9953	30.1345	31.3637	30.0301	31.0149	30.1386	30.6322	31.215	30.7931	28.9661	30.8828
hsa-miR-126-3p	29.5323	29.3431	29.6855	28.2146	27.9683	29.6307	28.4253	28.2672	28.9409	29.4819	28.5429	28.5114	28.8169	29.6084	30.5974	30.4629	29.5852	28.5442	28.2958	28.8786	28.1611	29.0898	28.6835	28.3568	28.2983	28.0749	28.6411	29.074	31.1122	28.255	28.8514	29.0597	28.9936	28.4249	29.6755	29.4454	28.0422	29.2166	28.1163	28.2342	29.3053	28.0631	28.5961	28.1866	29.0344	28.1492	28.6023	27.2352	29.2251
hsa-miR-101-3p	30.9162	29.7331	34.5777	30.5245	28.7917	33.6833	29.9303	30.7825	31.2023	32.3167	30.5485	30.9733	30.9791	31.7881	36.6991	33.9204	33.005	30.3348	30.133	29.5647	29.9402	30.9832	30.4592	31.1561	30.5255	31.6893	28.9221	32.0741	35.2738	30.2959	31.6067	31.5512	32.1647	31.3256	31.5519	31.9574	27.8745	30.4964	29.9389	30.1696	32.6169	31.0918	30.4343	33.0228	32.6213	30.8882	30.0344	29.6331	30.3475
hsa-miR-486-5p	29.4944	29.4893	30.8924	30.5466	28.6076	31.4391	28.6852	30.0866	30.4733	33.3358	28.9236	30.0471	31.7196	32.2192	33.9958	33.0301	31.0347	30.5355	30.493	28.0859	28.8666	29.5073	30.5384	30.0787	29.8768	30.4624	26.0733	29.2192	32.7979	29.8813	29.8662	31.1029	31.0008	30.7207	31.5706	30.9196		28.7219	28.7356	30.1352	30.557	30.4925	28.7916	31.7194	31.2145	28.4787	28.9176	29.7236	29.8915
hsa-miR-148b-3p	34.0983	31.8368	34.4889	32.7754	30.7806	33.8384	31.6946	32.4617	32.7065	35.1204	32.2234	33.8228	31.963	34.2734		33.3438	33.9341	32.8125	32.0609	31.5597	31.9981	32.2774	31.6727	32.3037	32.2029	33.1987	31.5425	33.1426	36.4153	31.5114	31.6006	33.0461	34.9778	32.0353	34.4835	33.0542	31.0508	32.7284	31.9066	31.8899	33.1483	31.7451	33.1751	33.6989	33.7779	32.5739	32.6452	30.4639	33.0728
hsa-miR-22-3p	34.2047	31.8111	33.6842	31.715	30.9044	33.2375	30.9369	31.7242	32.1898	33.1593	31.941	32.9315	33.7734	34.8535	34.5793	36.041	33.8612	32.9812	33.6907	32.1753	31.8326	33.0953	32.6665	31.1431	31.3132	32.4392	30.5571	32.9876	35.0344	31.5425	31.9185	32.7011	32.8791	32.5032	34.0232	32.179	32.5931	32.1855	32.6484	31.0866	33.1354	32.8307	32.7197	33.5618	35.8354	31.5586	33.8852	30.7745	34.6488
hsa-miR-30e-5p	34.7673	31.5094	34.046	32.1658	30.2292	33.1146	31.4538	31.9747	32.7988	33.6636	31.9428	32.7441	33.5022	33.7417	36.271	34.8586	33.2264	32.2998	32.0978	31.6004	31.64	32.5693	32.0291	32.1553	31.127	32.7559	30.6875	32.9568	35.7858	31.1499	31.6514	32.3118	32.6011	32.1709	33.1066	32.1191	30.6615	31.8239	30.8127	31.17	33.2618	31.0295	31.7947	32.1348	33.6633	31.671	31.6049	30.1647	32.1774
hsa-miR-484	32.9829	32.5056	33.8615		31.4549	34.7078	32.1592	33.0515	33.4634	34.6425	32.8344	33.3539	33.6227	35.6096	35.7417	35.1645	34.0351	33.1018	32.7482	32.4392	30.837	35.1274	32.7047	32.9031	32.1667	33.4527	29.7795	32.7491	34.076	32.3608	33.8587	33.788	33.5785	32.3296	34.5439	32.7042	30.538	32.7269	32.2843	32.7164	34.1101	33.2118	32.6559	33.5771	35.0135	32.1876	32.4398	31.3027	33.8682
hsa-miR-181a-5p	33.1383	32.8269	33.7587	31.8993	30.1961	33.5918	32.6998	31.9603	35.2521	34.936	33.7756	33.2455	32.9812	34.2854	33.8327	33.6643	36.7099	31.6715	31.8318	32.1671	32.8887	32.5585	31.5405	32.09	32.6695	32.8214	32.7172	33.3358		32.9539	33.6844	31.9015	33.7006	32.5807	34.1582	33.6193	31.1684	32.73	32.3345	32.301	33.7936	32.7123	32.9213	31.8189	34.2481	35.688	33.2201	31.2395	33.0194
mmu-miR-378a-3p	33.6909	32.1104	33.9735	32.1465	32.0547	33.3522	32.503	32.2696	33.6267	34.9224	32.8914	32.5717	32.0561	34.0672		34.8171	33.8361	33.2451	32.9107	32.1053	31.097	33.3881	33.2558	33.96	32.0149	32.4938	31.9358	32.8409	36.6349	32.9005	32.7126	32.9944	33.351	32.7892	33.5705	33.3801	31.8968	33.8491	32.215	32.8359	33.3525	33.2484	32.6396	33.8754	34.4843	31.844	32.6636	32.6629	32.506
hsa-miR-144-5p	34.9651	35.2266	36.7984	34.1025	33.503	32.7853	35.4571	33.4759	33.6784	34.552	34.203	33.335	35.7865	35.114	34.5118	35.6627	34.676	34.0458	33.6032	32.6479	32.7834	33.9454	34.1648	32.6445	33.5338	32.7704	33.5297	36.7361		33.5568	33.7442	35.7115	34.8603	32.8259	35.6362	33.9193	32.7545	35.0924	33.7464	33.6565	36.7794	33.8815	35.1586	34.3023	35.6007	33.2923	33.4375	33.5239	33.3156
hsa-miR-30d-5p	33.2857	31.9886	34.5963	33.9799	30.672	33.5239	32.1568	33.4991	33.2821	33.7919	31.8133	33.0874	33.0499	33.9442	36.3932	34.7113	33.5896	31.7628	31.9604	31.2463	32.1075	32.5817	32.4566	32.8896	32.6433	32.1889	31.435	32.7091	34.0865	32.5243	31.9747	32.6798	33.5997	32.9194	33.3304	33.7607	30.9244	32.251	31.7119	32.0605	33.4397	31.276	31.5632	32.976	33.5802	33.1165	31.8463	30.6882	33.4597
hsa-miR-423-3p	34.0645	32.3148	33.8216	33.7018	31.2606	32.5274	32.2999	32.9022	34.1067	32.5437	34.0981	33.1491	33.7244		35.0131	34.0023	34.8116	32.6629	32.5468	32.3602	31.213	34.1048	32.7832	32.3061	32.3763	32.8255	32.496	33.3423	34.6825	32.836	32.2228	33.7366	33.3669	32.0256	34.6013	32.8213	32.3484	32.5229	32.163	31.7738	33.4572	31.8874	32.4368	32.6809	32.5226	32.595	32.5248	30.1974	34.4696
hsa-miR-320d	32.2359	32.8066	32.324	32.6885	31.274	32.5531	32.5562	32.4982	32.3583	33.8518	32.6296	33.127	33.2027	33.6917	34.9812	36.2399	34.0405	32.0434	33.5034	31.9363	31.1674	32.7531	34.1092	32.6872	32.0023	33.194	30.2529	32.0973	33.6512	33.6133	32.8259	32.0838	33.0802	33.0899	35.3297	33.1108	31.6617	32.6051	33.2144	33.0197	32.6285	33.7855	32.8122		33.6902	32.0366	32.5378	32.7302	33.3481
hsa-let-7c-5p	34.2987	35.2563	34.923	34.5718	32.7691	34.9004	33.7882	34.8213	33.9205	35.2286	33.7011	34.8382	33.8302	36.032	36.4866	35.713	34.7402	34.1616	33.439	34.0499	33.1636	35.2362	33.146	33.6924	34.3056	34.7101	33.6379	34.6113	35.659	34.5719	34.4765	34.6001	33.9979	34.9409	34.4801		32.5243	34.7541	33.4683	34.0558	34.3271	33.6844	34.7371	34.6943	33.8567	35.3722	33.6001	32.2949	34.2049
hsa-miR-144-3p	30.9742	30.1161	35.6725	31.1561	27.8128	34.5371	29.8865	29.9383	31.748	33.1672	29.9917	31.6383	32.3266	33.0468	35.5681	33.7338	33.47	30.8401	30.9792	30.19	30.7243	31.3043	30.9802	30.6708	31.0393	31.8392	28.5432	32.9181		30.7072	33.0299	31.5621	31.7399	31.4773	31.845	32.6491	27.4942	31.1434	29.2635	30.6635	35.1121	32.5633	30.8494	33.602	34.2988	30.547	30.7751	30.0055	30.8441
hsa-miR-145-5p	35.0718	33.792	36.6448	34.7354	32.3397		32.4539	34.9916	34.0511	33.9232	32.687	35.1388	35.8164	34.9079	36.2619	36.4863	36.224	34.495	31.817	34.1365	32.8923	34.108	32.1394	34.1572	33.6153	32.7318	32.9016	36.9633	35.5491	33.7208	33.3317	34.1296	34.1529	33.2534	34.6416	36.2565	32.1135	34.0311	33.0376	32.2828	35.5405	32.7734	34.5503	34.0521	34.2346	33.7588	34.7328	31.4533	35.4684
hsa-miR-29a-3p	35.7731	32.5149	35.9752	33.5394	31.8409	34.6101	32.5533	33.711	33.2383	34.8986	33.0778	35.7429	34.193	36.099	36.1839	34.9759	34.2945	34.3695	33.0908	34.282	33.2864	33.7539	33.2215	32.2457	32.6003	34.0746	32.5168	34.0417	35.3554	31.8988	33.0274	34.2492	33.4984	34.1865	36.5013	33.8684	32.816	33.968	33.1677	32.7551	33.6519	32.3531	33.461	34.7863	33.8997	33.5564	34.0401	31.9604	34.2254
hsa-miR-652-3p	34.1106	32.5619	35.687	33.0648	31.2619	34.8862	33.0734	33.7819	34.98	33.7434	33.1428	34.048	34.5776	33.8722	35.8322	34.4333	34.5202	33.5567	33.0689	32.324	32.7647	33.3067	32.8693	33.162	33.8826	34.3598	32.1637	34.7411	35.7842	32.7166	32.5463	33.27		32.4635	35.0638	33.3487	31.8712	33.4476	32.826	32.2176	33.6476	33.1231	34.1933	33.0502	35.3486	33.8599	33.8823	31.6288	34.3212
hsa-miR-18a-5p	35.6918	33.8629	35.2195	33.2447	31.698		34.0107	33.611	34.7729	34.494	34.8477	33.7113	35.0564	35.0184	36.8807	36.0018	35.0358	33.0596	33.1514	33.1379	33.0807	33.0207	32.8803	33.7909	33.9257	33.3408	33.5297	35.6161	35.1927	34.556	34.7473	33.2597	36.2903	34.065	34.8903	34.6499	32.5122	33.488	33.2095	32.3678	35.6687	32.654	33.5758	33.2259	34.1064	34.2279	33.5799	31.5533	33.7207
hsa-miR-146a-5p	33.8219	31.8992	34.1215	32.6167	30.7255	33.6995	31.8564	33.0918	32.6	33.5292	32.1271		32.9733	33.7409	35.6427	34.9326	34.1131		31.5151	32.0967	32.5115	33.5198	31.8492	31.7783	32.0679	32.7996	32.6191	33.3567	33.8647	32.1616	31.6683	32.3417	33.3525	32.6626	33.5798	32.8673	30.8958	32.9772	32.0979	32.3644	32.0244	31.7404	32.0442	33.2504	33.2602	32.5061	32.2923	30.5515	33.7907
hsa-miR-151a-3p	33.8774	33.049	35.8137	34.6577	31.6409	33.9766	33.7914	36.4521	34.7341	35.2657	33.0165	33.7314	33.4924	34.3184		36.2813	34.7536	32.5885	32.5205	33.9007	33.205	33.3216	32.9449	36.3379	33.661	34.5511	33.8988	34.9578		33.5538	33.1321	33.6927	34.577	33.895	34.4927	34.227	32.7476	34.382	33.7255	33.8034	33.036	32.4573	33.4963	33.5312	34.7387	34.0754	33.2674	31.1794	34.5847
hsa-miR-130a-3p		33.7661	35.1566	34.6693	32.2166	35.5263	32.597	33.2999	33.9751	35.7104	33.7979	34.5208	34.704	35.8766			35.5498	34.6832	33.9538	33.8822	32.2027	34.446	34.6043	31.8182	32.5659	34.5794	31.6347	34.5903	35.5474	32.7738	33.6002	35.4679	34.6032	33.359	36.0923	34.6648	33.5679	34.0924	34.2902	33.026	35.2571	34.3282	32.9929	33.9492	36.4155	33.0791	33.8844	32.622	35.961
hsa-miR-142-5p		32.5928	35.8359	33.7841	31.8597	35.7131	33.5795	33.3014	33.7605	34.8742	34.0609	34.8774	35.1497	35.2758	36.5991	35.6289	36.821	34.0737	33.6381	33.0521	33.5367	35.6752	32.6944	33.1531	33.054	34.2887	33.8695	36.5629	36.503	32.6707	34.2794	34.2405	34.1613	34.3141	35.1807	34.9155	32.6397	33.9985	33.5256	32.3195	36.8613	33.3076	34.3528	33.5133	36.2198	34.5963	34.635	31.4922	34.8163
hsa-miR-125b-5p		34.3416	36.6911	33.3039	32.4912	36.4157	33.6161	33.1887	33.0739	34.9587	33.4908	35.6869	34.47	35.7177		36.648	36.8491	33.4519	33.5723	33.7101	33.8955	34.6791	33.9185	33.6815	33.089	34.1571	33.9861	34.2106	35.5719	33.8807	33.6458	33.4214	34.8278	34.731	35.1573	35.0723	32.7991	36.2725	32.6355	32.9766	35.9968	33.0518	35.0071	34.8986	35.8891	33.7009	34.3074	34.28	33.8158
hsa-miR-99a-5p	36.6443	34.8389	34.8184	33.5196	32.4981	35.304	33.6379	33.9531	33.8974	34.9728	33.0173	35.1178	33.6055	35.8465	36.8112	35.229	33.9445	32.7821	32.9838	34.561	34.8385	34.1981	33.7119	33.879	33.4425	34.6668	35.5826	34.3285		33.136	35.0271	32.9119	34.4628	33.9372	34.826	34.2423	34.1984	33.9374	34.5953	33.6578	34.3399	33.3168	36.0553	34.6877	35.801	32.7709	34.7605	34.1874	35.9411
hsa-miR-152-3p	34.0138	32.9628	36.4297	35.0392	32.5278		34.5107	33.861	35.1179	35.4483	34.526	34.5651	33.9675	36.7523	35.3386	35.1023		33.9414	33.2808	33.7328	33.5083	34.5936	35.1143	34.6346	34.812	35.0591	33.9774	34.1867	36.6195	33.0069	36.2336	33.1846	36.0022	35.2927	35.1077	34.5365	32.9212	34.1247	33.7655	33.7978	33.9488	33.4496	34.4323	34.8502	33.4901	33.8051	35.1449	32.978	34.5654
hsa-let-7d-3p	33.2747	31.7343	32.894	32.9427	30.6577	32.8229	32.2458	32.7092	33.7889	33.197	32.7534	33.2582	32.5351	33.5821	34.582	34.4697	33.179	31.7731	32.624	31.6595	31.6342	33.0384	32.6175	31.5415	32.1746	32.2735	31.3281	33.4564	35.1353	31.7506	32.1639	32.5356	33.441	32.979	34.0155	32.4802	31.6999	34.6518	31.976	32.8386		32.1242	33.1678	32.7418	33.586	32.5283	32.557	31.0938	34.63
hsa-miR-660-5p	34.898	32.6704		33.2336	32.1444	33.467	32.2117	32.2696	32.8403	34.0991	31.6753	33.3226	34.8665	35.3244		36.4215	33.2529	32.9318	33.5497	31.7637	32.4376	32.5939	32.7901	34.1107	32.2304	34.8384	30.9318	32.2597	36.2471	32.4592	32.5125	33.0858	33.9147	33.3176	35.5167	33.5684	33.2769	34.106	34.1353	31.869	33.968	33.1714	32.4519	33.7432	36.0904	32.2469	33.1754	32.2894	35.5633
hsa-miR-148a-3p	33.7425	31.8141	35.3401		30.3287	34.2241	32.1024	33.4519	33.0458	34.7406	31.7442		32.9743	35.7589		36.2693	34.6658		32.8857	32.6186	31.5936	32.6986	32.1235	32.3822	31.4891	33.4295	31.3608	34.526	36.277	31.5961	32.0253	32.6995	34.5404	33.4661	33.6596	33.1169	30.9947	33.4312	31.615	32.4783	33.487	32.0409	32.4542	35.2779	32.9265	32.9121	31.8759	32.0104	33.1114
hsa-miR-192-5p	34.5186	33.7269	35.7295	33.3493	32.4644		34.3494	34.8887	34.2135		33.0694	33.7786	33.5323	36.0203	34.5242	35.9224	36.2418	33.0123	35.8235	33.7701	34.6902	34.1537	34.5057	34.6062	34.0273	33.9071	32.7641	33.9385	35.7947	32.1941	34.7367	33.6529	35.0342	34.8547	34.9275		33.1271	35.2025	33.3246	33.6776	34.7449	32.2016	35.4493	35.5077	33.2399	33.4668	34.5245	33.4662
hsa-miR-30a-5p		36.52		33.5784	33.0821		33.9901	35.917	35.706	36.6379	33.4783	34.933	34.6106	36.5169	36.746		34.7305	33.7763	35.4483	35.11	35.1784	36.1947	33.8679	35.0302	34.5139	34.6853	35.5918	34.8868	36.0359	35.1811	35.3149	34.6749	35.5039	35.3479	36.4893	36.7894	35.0773	35.5597	33.1558	35.2943	35.5782	33.9476	34.6078	36.1865	35.3049	34.5145	35.5	34.6577	35.6911
hsa-miR-345-5p	35.7025	34.4758	34.9712	34.5207	33.6056	35.0837	34.8145	34.5037	35.3296	35.0704	33.5029	34.7928	34.7588	35.5265			36.0655	34.9946	34.8861	34.5201	33.0736	34.9903	34.6523	34.485	33.8657	35.0196	32.1223	33.7563	35.3393	33.8685	33.9192	34.9466	34.7711	32.9841	35.3387		34.3044		33.6968	34.474	35.4818	35.1901	33.7663	35.5973	34.2876	34.037	33.9619	33.5264
hsa-miR-32-5p		32.8959	35.7994	35.1515	32.296	36.7544	32.8543	32.7122	34.0206	36.0337	32.8908	33.9704	36.4432	35.8093			34.6165	36.569	33.9698	32.7741	32.7605	34.9026		32.155	33.218	36.2697	30.8353	33.6899		33.3157	34.7528	34.5083	34.056	34.683	35.0864	34.2134	32.7423	34.2054	34.1012	32.6776	36.1885	35.8816	33.1484	34.0731	36.8137	33.4813	34.4419	33.3481	33.6283
hsa-miR-143-3p	35.4869	32.1329		32.5657	32.5721	35.1462	33.4592	35.4542	36.0488	34.1716	35.3312		33.8798			36.5739	35.3186	36.2738	32.3257	33.7577	33.8863	34.441	32.6689	34.7612	34.3159	34.0986	33.6349	35.7969		34.0827	33.5266	36.1414	35.3273	33.5416	35.0051	33.693	32.0784	34.6905	32.4363	32.7477	33.9663	32.9428	33.6563	35.6434	35.5209	33.7205	34.675	31.7427	35.6042
hsa-miR-335-5p	36.5224	34.271		35.2341	32.8259	35.6731	34.1899	36.5445	33.8758	36.7974	35.4805	34.5729	36.482			36.0161	35.2809	34.0185	33.9731	34.7528	33.0602	35.5274	34.1584	33.8192	34.6046	35.5245	35.3319	35.063	35.8028	34.8172	33.6689	36.0525	35.7943	36.0263	35.7243	36.128	33.9666	36.4364	34.8724	34.1794	35.1125	34.6225	33.4572	34.69	35.6766	36.0853	34.2086	33.5805	35.2986
hsa-miR-374a-5p	35.5835	34.9238		35.2205	32.8517	36.9776	34.9191	35.579	35.4841	35.4923	35.7827	35.028	36.2257				36.6518	34.5527	33.4355	35.4276	34.5696	35.6281	34.7364	35.7524	35.5246	35.0856	34.2947	35.9653		34.7491	34.8047	35.5492	35.016	34.5289	35.8832	36.915	33.6444	34.5514	33.7415	34.7316		34.1957	35.0031	36.0023	35.8153	34.7992	34.8756	33.3136	35.5464
hsa-let-7e-5p	36.7866	34.9621	35.438	36.9477	33.6576	35.6478	33.785	34.561	34.5739	35.5402	34.6678	35.3488	34.7598			36.5107	34.8695	34.3027	32.8541	34.3018	34.9339	35.6089	33.7357		35.0705	34.607	34.0327	35.7114		34.7535	35.1179	33.6736	35.0476	34.5836	35.1325		32.6374	35.1537	34.1006	34.1585	35.1882	33.7112	35.5816	34.2776	35.4266	36.5403	34.7303	33.2932	35.0928
hsa-miR-590-5p	35.6112	33.5457		34.4466	32.672	34.8658	35.3505	33.5032	34.2218		33.3569	33.9376	35.0289	35.6216			35.1453	34.0811	33.0429	34.2097	32.8266	34.0735	33.736	33.0692	33.1094	34.0622	32.2024	36.2944	36.7812	32.8753	36.0343	34.2919	33.9966	33.583	36.6987	33.7345	32.4346	34.0283	33.5736	33.4366	34.6142	34.9699	33.1597	36.5048	35.1542	33.3049	33.6009	32.1496	36.189
hsa-miR-140-3p	33.8929	30.4842	32.8754	31.3685	31.4596	33.125	31.1365	32.8343	33.1699		31.468	32.3065	33.2198				33.0373	33.0142	32.3513	31.799	31.6424	32.5085	33.3663	31.8081	31.3293	32.4503	29.1406	31.9176		30.7882	33.2072	33.0711	32.4625	33.0918		32.9517	30.3318	32.3602	31.9659	31.703	33.8997	32.5203	31.3034	32.57	33.6663	31.827	32.2892	30.7845	33.2508
hsa-miR-10b-5p			35.9904	34.7053	32.6118		35.6145	35.3095	33.7624		33.1114	35.805	33.9669	36.0735			34.4675	34.7138	33.7358	35.2906		35.0034	34.7301	33.8293	33.5592	34.4935	34.9632	36.3988	36.6602	34.5402	35.8008	35.1963	33.8473		34.9711	34.7723	33.9398	35.978	33.6124	35.2119	35.6153	35.0985	35.1029	35.2509	36.2756	35.2628	35.202	34.5671	36.0045
hsa-miR-194-5p	34.6989	35.1811		34.6342	32.7809		34.0024	34.5389	36.0919	36.0951	34.3616	36.7386	34.9296	36.2366			36.2993	32.3386	34.2167	33.4613	34.4994	33.7281	35.0126	35.0713	34.0074	34.1997	33.6038	34.8653		33.7712	35.0015	33.0496		35.0234	35.3319	35.2182	33.0429	35.6456	33.6028	33.6866	34.3626	32.7038	35.0317	35.4087	34.9937	33.282	34.49	33.08	34.2841
hsa-miR-197-3p	33.8559	32.9474		34.2253	32.3476	34.6466	33.6707	33.7059	35.8719	34.8516	34.9966	34.6182	34.7134	34.2894		36.478		33.758	33.2251	33.6213	33.8711	34.2527	35.1029	33.3514	34.7651	34.0309	34.3167	35.7158		33.3844	33.612	35.8435	35.3138	34.6739	35.0601	33.8899	32.2845	34.0769	33.6568	33.8363		33.5443	34.2043	35.8406	33.4895	33.6494	33.0528	31.9023	36.2379
hsa-miR-28-5p	35.6697	35.0133	36.9158	36.2357	33.6073	35.074	34.9514			35.1449	36.1746	35.464	34.4484			34.5241	36.5419	35.4547	34.1623	34.9094	35.5454	36.3932	35.209		35.5801	33.7213	36.4218	36.2279		34.2251	34.4497	35.3324	36.5626	34.2461	36.2874	36.5069	34.1913	35.7654	35.316	35.5663	35.5269	34.4686	35.5765	36.4884		34.5902	36.178	32.2226	35.6684
hsa-miR-339-5p	35.6898	34.4421	36.0639	33.8087	33.7004	34.9872		35.991	35.0201	35.0878	34.8568	33.5005	34.7251	36.0288		34.9908		34.5101	34.9986	34.997	35.0256	34.0334	34.3413	33.9217	35.8833		34.9267	34.9636		33.5885	34.946	35.0168	35.3576	34.5973	34.2954	36.1025	33.2899	34.7528	34.1964	33.767	35.1832	34.0029		33.4561	36.214		35.99	31.5952	36.0006
hsa-miR-99b-5p	35.9129		36.0983	34.9821	33.5121	34.5561	33.3009	34.6469	34.3048	36.1633	35.6631	33.8814	35.1105	36.1812	35.7306	35.5845	35.527	34.0715	32.879	36.4288	34.5878		33.897	35.697	34.6394	36.0882	34.8491	34.4979	36.1351	34.5535	34.2295	33.9457	35.0659	35.7708		34.3322	33.6748		34.073	34.2773	36.0834	33.6621	34.326		34.5677	34.5309	34.6737	33.2938	34.142
hsa-miR-374b-5p	36.3981	36.0872	36.6902	35.4664	33.9558	35.9536	36.5705	35.1226	35.8178		35.1069	35.1859	34.7388					34.8331	33.8994	34.5484	35.451	35.9192	35.0132	34.6051	36.5163	34.7559	34.6744	35.9445		35.151	35.1336	35.5736		35.2007	35.1539		34.3139	35.5248	34.826	34.4373	35.8195	34.4837	35.1509	34.905	36.8931	35.9709	36.3921	33.6653	35.4392
hsa-miR-425-3p	35.8132	35.5902	34.6163	36.6082	32.7894		35.1366	34.9383	34.4663	35.3194	35.4535	36.164	34.9477	36.6197		34.5696	33.9831	34.5149		34.1521	34.322	35.6198	34.801	34.7299	34.1813	36.1796	33.2965	36.2721		34.6637	33.901	33.8539			36.616	35.4663	33.4454		33.5271	34.2092	35.1825		35.2092	36.2724	35.2573	36.12	34.1757	33.3374	34.8869
hsa-miR-140-5p	36.7833	34.6136		34.9142	33.5182		36.0178	34.8447	35.3199	34.9685	34.9289	34.9145	34.9204	35.8841		35.9289	36.0654	34.8639	34.2414	34.9769	34.8337	35.5923	34.9223	34.6325	35.3543	34.9349	34.6719	35.4316		34.2698	35.5576	35.0575	36.0435	34.0847		35.6584	34.2174	35.7265	36.5088	34.855	35.9537		34.6057	35.0336	36.7285	35.0783	36.0672	32.9777	36.141
hsa-miR-331-3p	36.8536		35.7316		33.5735		34.8003		34.6169	36.7777	36.8175		35.5564	35.8114	36.7859		35.8116	35.6221	34.6763	35.07	35.1041	34.454	34.7542	35.6769	35.6421	35.8355	36.2313			35.0182	36.0667	36.0797		36.2433	36.9415	36.7352	34.0271	36.7389	35.296	34.8818	36.2245	34.9488	34.8653	36.4359	36.8633	36.8836	35.61	32.8951	35.5003
hsa-miR-139-5p		36.8964	36.0187	35.6928	34.631	35.5546	35.3124	34.7515		35.4942	36.7124	34.2012	35.8724	36.4717		35.8102		34.864	35.6031	36.9208	33.7337	36.9151	35.091	34.9009	35.2565	33.6995	36.5888	34.6684		34.8372	35.1193	34.8353	35.5357	35.7727	36.9455	36.1669	34.8432		35.6356	34.709		34.1843	35.8932	34.6427	35.6349	33.6205	34.5001	34.0403	35.8563
hsa-miR-215-5p	36.2655	34.838		34.8635	34.624		35.52	35.6666	36.0552	36.0532	33.6968	34.5086	34.9323	36.173	36.7878	36.825		33.642	35.525	33.9287	36.1311	35.1667	35.4134	35.0829	34.7698	35.7347	34.3033	34.6051		33.5886	35.4588	36.122	35.9862			34.8444	35.131	36.2401	34.137	35.7419	34.8468	33.1771	35.7121		35.2637	34.0927	35.5808	34.4529	35.6578
hsa-miR-199a-5p	36.6686	34.4911	36.1453	36.0669	33.0076		34.5408	34.6016	34.6385	34.9528	35.8094	35.8857	34.889				36.567	34.6129	33.7441	34.8694	35.6854	34.1549	33.1217	36.1163	33.9994	33.9752	34.9188	35.8729		34.3367	34.562	34.6942	36.0434	35.9062	36.5096		33.4208	36.0181	35.1399	32.573	36.8071	34.7243	34.5896	33.6882	35.8109	35.4985	35.2913	31.9073
hsa-miR-629-5p	36.4368	34.1572	34.9443	35.8353	33.1533	34.8431	34.1977		34.3069	35.1907		34.7479		35.8326		35.1227		35.1528	34.6839	35.1707	33.9839	34.6033	35.4969	34.8907	35.1897	33.8732	32.1905	34.1931		34.7847	33.683	36.882	35.096	34.4883	36.1255	34.3631	33.6851	34.6932		35.8766	36.0932		34.0054	34.5056		32.361	34.8447	36.5093
hsa-miR-16-2-3p	36.6747	35.8087		36.4734	34.4654		34.5864	34.2428	36.7501	36.6922	34.5722		36.2788	36.942	36.7042			35.7329	34.9883	32.7306	35.1119	35.6158	34.2707	36.6411	34.7618		33.1787	34.1589		35.1118	36.2312			36.5057	36.9536	35.0464	33.9061	34.553	34.668	36.6922	36.2276	35.9637	35.5633		36.5686	35.8015	35.6364	34.5432	36.3984
hsa-miR-128-3p	35.831	35.6297	35.1389	36.303	33.5568		34.7881	36.6364	35.1744		36.0794		35.7098	36.854				36.1713	35.363	35.2339	34.5854	35.9422	34.9052	34.8953	35.9425	36.8411	33.8555	35.2204		34.4447	34.7973	35.0307	36.1506	34.4806		36.4589	34.0212	34.2462	34.0863	34.672	36.9142	34.338	34.8446	36.8755		35.6807	36.0887	33.9654	36.0798
hsa-miR-1260a	33.6716	34.8265	34.4769	33.7409	32.9074	33.7195	34.3189	32.7664		34.0452		33.7161	32.7073	34.9003	35.8966		34.3371	33.1601	32.7496	34.3197	32.2578	34.4372	33.1307	32.2374		33.1174	33.5913	34.9425	35.5291	33.0571	33.6905	33.8941	36.0344			33.4999			33.5621	33.1737	33.9913	33.5261	33.1988				32.9624	33.1304	33.1555
hsa-miR-766-3p	35.2449	35.7843		35.1364	33.307	35.4307	35.5707	35.9852	35.7437	35.8176	35.9588	35.641	35.8241				35.1354	36.9733	34.4483	35.2838	34.8655		34.6054		35.9461		35.3338	35.2086	35.531	35.7299	36.6391			34.8957		35.8826	33.2359	35.8321	34.8547		35.8437	34.1544	34.9909	34.3667	35.1407	36.7944	35.9915	33.6278
hsa-miR-100-5p	35.0769			36.157	33.9042		35.7674	35.8516	36.7346	36.6218	34.2924	36.8403		36.4829				34.1866	35.613		36.4117	35.6762	35.7715	35.735			35.6771	36.7169		35.9324	35.7069	34.891	35.4989		35.2524	35.4333	34.4961	34.4417	34.2075	35.4587	35.7216	36.9227	36.7521		36.8053	34.0526	35.7799	35.5006
hsa-miR-505-3p		36.1792	34.9657	36.0092	34.7084		34.6666		35.95	35.7695	34.0741		35.8991	36.3991			35.7936		36.1079	35.021	35.4378			35.0387	34.1522	33.8771		34.8538		34.0329			35.5173		34.8867	35.5708	33.9101	36.1395	34.5801	36.0067		33.7323	34.5273	36.1537		34.5777	34.6392	34.3346	35.4287
hsa-miR-17-5p		35.1834		35.1648	34.6011		34.6217	36.9539	35.2665							36.0684	35.5728	35.4717	34.3209	34.897	34.2461	35.5662	34.7147	36.7711	35.6744		34.7308	34.9987		35.2768	34.5255	36.7058	36.5768	34.1802	36.9305		32.8746		34.6029	34.8971	36.8403	35.7678	35.8858	35.3242		34.7396	35.5707	32.912	36.948
hsa-miR-532-5p		34.2651	36.6438	35.6841	34.5237	35.8317	33.9718	36.5249	35.0097		35.6864			36.4219			36.5135	35.9161	35.6763	34.0852	34.8207	35.9746	35.8781	36.2075			34.0421	36.9845		34.8269		36.4091	35.3219	35.5857	36.6922		34.7349	34.9417	34.8922	35.8049	35.8335			36.5142		34.8921	35.7132	34.0801	36.1344
hsa-miR-29b-3p	36.1686	34.8704		35.5976	33.796		35.1272	35.2352	36.0825		34.8987	35.8843	36.0002	35.9198			36.6907		34.9352	35.4426	35.9154		35.0118	34.8933	35.6088	36.0612	34.6893	36.7201		34.867	35.9287		36.0242	36.1634			33.841	36.8	34.1465	34.716		36.0592	34.9669	36.0262		35.9016	35.93	33.6848	36.0525
hsa-miR-584-5p	34.6331	35.6754		36.9153	34.5878		35.1013	35.9583	35.5083		35.5793	36.716	36.1057			36.5918	35.9104	34.6648	35.3192	36.8785	35.244		35.1322	36.8958	34.2543	36.635	34.8663	36.084		35.9448		35.8762		36.8562	36.1158		34.5594		36.2731	36.0296	35.8647		35.8554	36.6748	35.3375	35.1662	35.455	35.3603
hsa-miR-1972	30.3337	32.442	30.8913	30.9207	31.4288	28.443	33.078	31.5604	32.447	32.4892		32.1709	30.8419				31.8139		32.158	32.7846	29.2929			30.9881	32.1301	32.3364	30.7501				31.2068	32.2121		32.2404		31.9317	31.0731		32.4661	32.8259	32.8938		32.6112	32.9932	31.2825	31.5555	30.5756	32.3067	29.9472
hsa-miR-301a-3p	35.0962	35.6606		35.7436	33.7432	35.9816	35.3662	34.6807	34.6362	34.849	35.7436	34.7447		36.141				34.2464	35.1576	35.9577	34.354		34.0345	34.6961	34.5707		34.496			34.0088	36.1571		34.9886	34.6632			32.8639		35.1213	34.3218		33.092	34.6351	34.1676	36.0483	35.7973	34.5183	33.2958
hsa-miR-22-5p		36.1806	35.969	35.462	33.9105		35.6477	35.6374	35.8748	36.0211	33.8028	35.0477	35.0752	36.2438		36.938	36.0023	36.4461	35.245	35.5973		35.608	36.0788	34.2045	33.7681	35.89	33.5444	35.8769	36.1666		34.5465	35.3312					36.2803		36.6534	34.6452	34.3301	35.3169	34.8809	35.0524		34.0222	36.0927	33.7562	36.569
hsa-miR-28-3p	36.6588			34.5924	34.3039				36.1982	35.7747	35.0274	35.2448	35.2593				36.8552	36.1907	36.0009	35.497	35.6147	35.3356	34.778	36.6885			35.8506		36.9266	34.6489	34.4297				35.5971		34.9767	35.5895	34.6356	34.7412		35.2144		35.7704	35.7871	36.1767	35.7813	33.6115
hsa-miR-532-3p	34.501	35.1229		36.0333	36.5052		35.5467		35.8255	36.4814	36.1791		35.6896	36.9727		35.6775	36.4889	36.7217		36.1529	34.2985	34.9928	34.9802		36.306		34.0504			36.0837	35.1337			36.4834		35.2516	34.7167		35.6788	35.7296			36.0671			34.9426	36.1883	34.5115
hsa-miR-338-3p	36.7179	34.4735		35.5569	33.7057		35.9054		35.7628		35.692		35.8015	36.6208					36.0035	34.7392	34.8239	36.8228	34.7266	36.8154	35.9569		36.6985			33.8343	36.652	36.701		35.3244		36.6751	33.6539	36.8968	34.5234	34.4698	36.066	34.9495	36.5919	34.99		35.9391		33.0642	35.7588
hsa-miR-210-3p		35.7988			35.7588		36.751	35.6115	34.9908	35.8095	34.7518	36.7218					36.7923	36.7496	35.72	36.5971	35.6119	36.6614	35.3337	35.0613	35.0866	36.6563	33.2622	36.9369		35.0757				34.4313		36.4137		35.459	36.5427	36.0381				36.0223		35.0975	35.1123	35.0185
hsa-miR-497-5p	36.8926	35.9166	36.6813	35.8866	33.7656			35.8807	36.2488	36.7619			36.8192					35.4872	35.8781		35.6106	35.7304	36.7178	34.8507	35.9606	36.5913	36.6712	36.966		35.2196	35.8315	35.2654		35.788	35.2919	36.7302	36.1217	36.5963	36.1468	33.5965		35.1617	36.0756			36.3937	36.4657	35.4605	35.6235
hsa-miR-33a-5p	35.8406	35.3459		35.7292	33.3576				35.1565	36.12			34.8193	36.7376				36.6415	34.443	35.7182	36.1462	36.7736	35.8256	35.0804	35.0808		34.8416			34.6858	36.7725	34.5783	36.4183	35.9454		35.7371	35.2714	36.7965	35.1175	34.3266	35.8867		36.2055	35.9321		36.5447	35.7523	33.0969
hsa-miR-574-3p	35.8149	33.6495		35.6658	35.3557		34.5801		35.5841	36.9952	35.8522	34.3459				35.5324		35.3963	35.7207		35.8066	34.4878	34.8083	34.918		34.6496	35.7709			33.9657	36.8196		35.5796	34.3755				35.6646	35.4637	34.1515		35.564		35.4745		35.3309	34.0996	35.5115	35.3907
hsa-miR-339-3p		35.4975		35.1633	36.3279		36.576	34.7592			35.1632	34.4923				36.2436		35.1892	36.0851	35.4511	35.0645	34.8528	36.0879	36.0606	34.0942		34.5178			34.852	35.5255	34.9179					34.4743	36.5149		34.2882		35.9311	35.2051			35.3332		33.5178	34.8117
hsa-miR-146b-5p			36.9591		34.8662		36.8807	36.1966	35.6148	35.9934	36.1506	36.5856	34.906					36.8306	34.9854		36.9863	36.953	36.0551		36.1366	36.0709	36.8398	36.0352			36.9113	36.5075	36.8851	36.7421		36.7979	33.746		36.0627	36.4738	35.8385	35.3477	36.6356	36.9504			35.4899	35.3817	36.4479
hsa-miR-324-5p		35.4474	36.1513	36.7322	35.9864		35.4993	35.2312		36.5332	36.9576	36.5372	36.8524	36.5782				34.9375	36.8516	34.5682	36.9323	36.4128	36.911	36.52	36.9148	36.9201	36.1046	34.9832		35.6273	35.0588	36.8386		34.7728			36.765		35.9496	35.6049	35.6275	36.0432	35.7666	35.7885			35.26	33.3718
hsa-miR-376a-3p		34.8013	36.8792	35.4956	33.0993	35.9545	35.1985			35.0925		36.1026	36.3467			36.059	36.0136	34.5189	35.8924		35.9017	35.9873		35.0601	34.8815		35.8241	35.7188	36.4917	36.1487	34.7217		36.4601				33.2938		36.9631	34.6826		34.6499	34.1081	34.2753			35.7425	34.0194
hsa-miR-186-5p	35.7851	34.9391			34.2876		36.301	35.9207	35.1447	35.7122			35.7311	35.4681				36.9166	34.3017	35.53	33.8954		34.7114	36.9076		35.8706	35.5172	36.8781		34.8899	35.4805	36.5276		35.4453		35.9871	34.8948		35.5799			35.2367	36.5841	35.9981		36.0289	34.8823	36.1024	35.9911
hsa-miR-874-3p		34.3543		35.1229	34.5265	36.7917	36.5585	35.551	36.4142			36.235					36.6223	36.218		35.6549	36.291		34.9784	36.4203	36.2743	35.0922	35.7362	36.2439		36.2981			34.6794	34.5365	36.4958	35.6694	35.444		34.9541	34.8293			35.2576				36.1738	35.6259	35.5965
hsa-let-7b-3p		34.5665			35.7307				34.8941		35.5081	35.9723	35.0149	35.9283				35.7419	35.2128	36.1321				36.5372	35.8076	34.8903	35.4773	35.8399		35.0423	35.5836		35.2254	35.5542			36.5522		36.1798	36.0114	35.4834	34.4929				35.3558	36.268	36.6954
hsa-miR-375		36.7145			35.7037			35.7712	36.9377		36.1177							35.6375	36.6468			35.1845	35.6743		36.7232		33.9084	36.6756		36.0618		34.0058	36.7876				35.833		35.0763	36.447	36.6527	34.1544	36.0554	35.2858	35.2752	35.6743	35.5679	34.2325	36.5975
hsa-miR-155-5p	36.4918		36.4998	36.5454	35.7077	36.1317	36.5849		36.7174			36.5786	36.4689		36.7583			35.6036		36.8201	36.7209	36.8527	36.576	36.5628	36.5656						35.4567	35.5717	36.6898				36.5608		35.5096	34.5154	34.8683	34.9325		36.55	36.6835			35.5616	36.7182
hsa-miR-130b-3p		35.0749		36.1558	35.0309		35.9264	35.7756	36.9398		36.4584	36.0765	36.8604					36.2905		36.4516	34.9213		36.5143	36.0116	35.2109	35.9158	34.2211	36.9054		36.1182	36.4461			35.6188			34.8307		35.7785	35.6243	36.2012		35.9228	36.9862		34.6381	36.4724	34.5241
hsa-miR-409-3p		36.7154			35.2061	34.8443	35.906		36.4449		35.6552	35.7254					35.8549	35.7377	34.914		35.5745	35.7143	36.0143	35.4709			34.6294				34.6083	35.9338			35.7706		33.3076			34.9955	36.0671	34.4757	34.433	34.3424	36.8339		34.3098	34.1742	35.7942
hsa-miR-182-5p	36.6628	36.8754				36.8643		36.1765		35.7002		34.9195	36.8573	36.4002			36.7041	36.7223	36.6912	36.5663	35.1804				36.7479	34.9906	35.7572			36.7216	35.9016	35.5797	36.8036	35.6593		36.6249	34.7905				35.7788	36.5399				35.1102	36.9214	36.0012	36.893
hsa-miR-421				36.4321	34.1587	36.2224	36.4461	35.8555	34.6018			36.4533					36.8462					35.4771	35.7232	35.7532	36.4475	35.4278	35.4848				36.3891		36.5115	36.4809		36.7137	33.981		36.4848			35.5746			36.5692	34.8304	36.66	34.7417
hsa-miR-154-5p		33.6777		34.9773	34.6259		34.0643	35.8551	34.5869		35.8896						36.0553		36.285		33.7542	35.1145		34.6335	36.0134			35.9176		35.0485	35.0961		35.0556				35.212			35.9539			34.9077	35.1561				33.6795
hsa-miR-98-5p	36.2635			35.7499	35.0476		36.8087	36.9514		35.8315		36.0684				36.8571		36.9397	36.9693	35.1963	35.0985	36.8209		35.5416	36.6157	36.5374	36.5665					35.8254	36.239	36.4085			35.5681	36.8193	36.2546	35.4438		35.5655	36.6608	35.8736	36.4476			34.0273
hsa-miR-132-3p	36.1102	35.3471			35.1572						35.0469	35.9371						36.1245	35.5133	35.0641	36.6178		36.6	36.2263	35.477	35.5414	36.4587							36.1686	36.9383	36.0396	34.8704		35.5524			36.6471			35.3281	36.1679	35.2251	35.2268
hsa-miR-382-5p		35.99		36.449	35.0009	35.3485	36.9293		36.5878	35.667	36.772	35.6441									34.6614			35.8443	35.6724					34.7769	34.7646	36.5643					35.1747				36.7699	34.982		34.6205			36.4341	34.5001
hsa-miR-340-5p	34.8773				34.0031	36.8576		34.9576	35.9355		35.6606								35.3369	35.8869	34.7424		35.3468		36.0014	35.2168	34.7433					35.5718			36.7359		34.0294	35.8925	35.2875	34.2297		35.5715		36.302	36.9815	35.9613	36.9385		35.7538
hsa-miR-133b				35.5004	33.1079		36.459				35.1946	35.5598				36.6577		34.6918		36.1416	36.292				34.5074		35.6103	36.2437		36.2003		35.613		36.2396	35.7493		35.0383	35.4505		35.4371		35.2513	35.3225				36.1375	35.9625
hsa-miR-362-3p		36.394		35.3396	34.8898		35.4439	36.272				35.4277						35.3017		35.5754	36.0379		36.5118	36.0896	34.0487			35.6324				36.5151	36.2351	36.5844	36.3014		35.8157	35.3542	36.488	35.0206					35.971	36.2743		34.8684
hsa-miR-363-3p	35.9387	32.2019		34.2482				32.7923				33.7801	35.6979							31.6622		33.2009		32.7718			29.9788	32.6789		32.6315		34.2363		33.7386				32.6783		33.5883		33.2661			35.9182	32.1103		33.0248
hsa-miR-195-5p	36.8514		35.8961		35.8463	36.6964							34.861	32.7544	35.9175			36.0064	35.1642		36.938	34.936	34.6356	36.7987		35.8177					35.1913						34.8374		35.6203	36.5124	35.8829				35.7802	35.0513		35.7001	35.8845
hsa-miR-134-5p					36.6428	35.0805	34.9107	36.0277		36.5587	35.5814	35.978									35.0864	36.2782	35.5823		34.8622		35.3479	34.7094			34.8989		35.6276				35.3487					36.2462	36.143	34.8988			36.6612	36.1417
hsa-miR-205-5p				36.1254	34.6304		36.6256	36.9098	34.4762	36.5071	35.0432		35.8468					36.5469			35.2382		35.3892				35.7871			35.6447	34.4534	35.5614					36.7252		35.142		36.1303		35.4442			35.6996		32.8814
hsa-miR-495-3p					35.0505		36.8767			36.6409								35.1438	36.4144		35.469	35.6298	36.6418		36.6447			35.8518	36.5187	36.7468	35.4192		36.7575				34.6298			35.7571		35.5525	36.9174	34.7391		36.3799	36.8033	35.882
hsa-miR-502-3p	36.516	35.5809			34.6947		36.0216				35.5419		36.2096					36.508		34.5901	36.5623	36.8316		36.6485			34.0345			35.6549	35.6569		36.7384				35.0154		36.619	36.7626			35.3608			35.8129	35.808
hsa-miR-744-5p		36.4017		36.9759	34.8866		36.4194										36.8739	35.7888	35.694	36.8694	35.9794	36.1394	35.5102			36.6723		36.9374		36.76	36.1592			36.0654			35.4729		36.0445	35.7574				36.0313			36.1811	34.287
hsa-miR-193b-3p				35.0089	34.2425		36.4096				35.4334	34.6531							36.5529	36.4838		36.7624		35.2665						36.9597			36.1945			36.8467				35.8222	36.7647			36.7323		34.9154		36.4216
hsa-miR-365a-3p	36.7402	34.8064		35.2711	34.9942		35.7271			36.5475	36.7006	36.4173							36.649	36.8098	35.8724	35.7232	35.7741	36.6064	36.701					33.7593	36.6748			36.5995						36.433		36.8499	35.9563		36.6748			34.7564
hsa-miR-501-3p				35.0932	35.8441		35.5395		36.5419		35.9199		36.7169	36.9934						36.5834				36.1398	36.4422			36.5925			36.0343	35.8308	35.941		35.8926				36.6253	36.0182			36.2578	36.6186	36.717	36.0696			36.6018
hsa-miR-30e-3p		35.9125			35.9635				35.9384		36.289		35.8994					35.7063	34.7127		35.4831					36.9782					35.2573	36.1412		36.8719	35.9195		36.5644	36.193		36.0927		35.3415		36.7568				36.9279
hsa-miR-127-3p			36.4959	34.902	34.5326	36.267	36.4418				36.189					36.2517	35.9648	36.0835	36.2862				35.9981	35.2554		35.8697	35.9287				34.2445						34.6092			36.7369		34.8833					36.1309	32.9771
hsa-miR-223-5p		34.4581			36.1449	36.5748	36.6034				35.7445						36.4961			36.2786				35.8217		36.4719	36.6584	36.9919		36.5348	35.9063			36.9155			34.7468				36.6642				36.7269	34.6826	36.6004	34.5239
hsa-miR-34a-5p	36.524	35.9158			34.5787					36.7636										35.7749	36.4567		36.4574		36.98			36.7571		35.0579					35.9853	35.8624			36.0918	34.8121		36.7965			36.9066	35.8652		36.974
hsa-miR-136-5p			36.503	36.1658	34.0854				36.6168		36.7178	36.0282	36.4975	35.8116				34.838						36.2919	34.8985							35.8424	36.5166				34.744			36.2468		36.2624	36.4231	35.6608				34.8009	36.5246
hsa-miR-940			36.7573				36.2881		36.0652		36.1521	36.7401			36.979					36.8497				34.877	35.2468		34.9474						36.3269			36.6438	35.9484				36.7583		36.495	36.0123	36.5595			35.684	36.6524
hsa-miR-335-3p			35.719	36.5406	35.2775						35.8428							36.072				36.6768		35.7625	35.2944													36.0282	36.844	36.2356	36.7582	35.8005	36.7956	36.5951				35.9402
hsa-miR-326				36.6592	34.1605		35.5722						36.5638											36.5948		35.4162		36.6478		35.7175		36.4297		36.8444	36.7082				36.44	33.8002			36.6787			36.2738	35.4529	34.779
hsa-miR-885-5p					34.4971						35.0793		36.4965					35.4701							36.4697	35.3087				35.9681				36.5806					35.3292	36.7318	36.3855	35.9306			36.4138	35.1044	36.7132	36.0152
hsa-miR-93-3p	36.1231			34.9794					36.0494			34.9478	36.4298							35.5129			36.008			35.6974	34.6256		36.0377		35.0604			35.0505				36.0544			36.0061	35.9543		36.2617				34.8298	36.4527
hsa-miR-96-5p		36.9671		35.6765	36.1723		36.3005	35.9525			36.1051	36.2238		36.4227				36.2128	36.4085							36.8894	35.9892			36.1865		36.9903		36.2268			36.2119	36.2056	36.4452	36.0286						36.3917	36.5361
hsa-miR-106b-3p		35.6287			35.6233	36.5758	36.5135			36.603			36.6156							36.5011		36.65								34.9443				35.9579			35.2874		35.7973	35.0614	36.1871	36.8594				36.7287	36.2895	36.7083	35.6702
hsa-miR-625-3p				36.1781	36.7678						36.0117	36.9333	36.9051								36.2503				35.8543	35.5604	36.5635			35.7484	36.0444			35.9613			36.4562		35.3112					36.9773		36.0447	36.8399	36.4208
hsa-miR-24-2-5p					36.4143	36.2203		35.5515	36.5642	36.5814			36.8913				36.7059	36.3083		35.9317				36.1736		35.8469		36.4407								36.6061				36.2029						36.5434		35.4866
hsa-miR-491-5p	36.9805			35.937				35.9498		36.4879				36.9008					36.5089	35.6926		35.6084	35.7391									36.4989		36.8869	36.6997		36.4548						36.4727	36.5272	34.2577
hsa-miR-20b-5p	36.8378				35.8988		35.2491						36.2425							36.55			36.086	36.3876			34.7946	36.0329							36.5787		34.6632		36.6788							35.3074		35.7612
hsa-miR-204-5p	35.7539								35.9311		36.051		35.7915	36.0377			36.4426			36.513						35.9554							35.8395		35.779				35.6852	36.1167				34.4206				35.9995	35.7917
hsa-miR-485-3p							35.4703		36.6267	36.5166							36.4903				34.9623						35.4508			34.8655	35.6683		35.5697							36.4214		35.1902		34.4268				36.2695
hsa-miR-190a-5p							36.2723	36.2679											35.8263			36.4975		36.5709	36.9893			36.638					36.7242	35.4483	36.5287			36.8507										35.5539	35.9254
hsa-miR-136-3p		35.6285			36.1912				35.4851			36.1155				36.2027			36.2219	36.3072				36.1927			36.5205			36.6231			36.5143							36.5281	35.4776		36.4228	36.2378				34.4896
hsa-miR-20a-3p		36.6848			35.7267			35.4573													35.0021			36.4664			36.4122			36.2688					36.7949	36.4452						36.861		36.4065				35.783
hsa-miR-7-1-3p		36.5114		35.737	36.4071	36.6881				36.1493	36.8946									35.8145			36.132			36.7691											35.567		35.5682			36.9157					36.0909
hsa-miR-627-5p		35.8886								36.2111	36.8555			36.0461				36.1154			35.4761	35.7427		35.9882	35.8173		35.9497							36.1691				35.8085		35.936	36.0221					35.7205		35.9775
hsa-miR-369-3p					34.5823		36.929	35.8685				36.8012											35.648		35.5508		36.2875				35.7881						35.6189			36.6014	35.837	35.0887	34.0719	34.99				35.1836
hsa-let-7f-2-3p					35.082			36.9491		35.8653	36.0903	35.928	36.2852					36.612			36.0182		36.5046		35.0425		35.6187							36.8046			36.2383										35.7429
hsa-miR-582-5p		35.5323					36.2941				36.5134	36.4057	36.6756				36.5528								36.5626					36.4121				36.5002		36.4781	36.5443						35.9647					35.7605
hsa-miR-376b-3p	36.8053				36.8292	36.8966		36.2963					36.9744					36.9024							36.903												35.5063				36.7599	36.6623		36.8513				34.6181
hsa-miR-760								36.5202				34.5387				35.6255			35.5732												36.0367		35.1141							35.5291			36.5942			35.6168	35.9498
hsa-miR-551b-3p	36.9432												36.5976			36.7522		36.5167		36.6681		36.2445		36.17									36.0786					35.3191	36.4272				36.5677					36.5531
hsa-miR-450a-5p		36.3969	36.7147		36.7869		36.6251										36.4431								36.4881	36.4872					36.7382						36.7089	35.9878		35.5118	36.9395		36.2224			35.9567	36.6816
hsa-miR-181b-5p	36.6118				35.0328		35.7648					36.9389															36.9812			36.8663	36.5004	35.9193				36.9525	36.5532			36.7896									36.9035
hsa-miR-17-3p							36.7068	36.5233					36.5245					35.9544			36.6415	36.6391		36.6038														36.4222		35.6887							36.6999	35.0136	36.4478
hsa-miR-361-3p					36.1231		35.8582													35.962			36.0824																	36.2034	35.2493			36.8304		35.6886		36.8106
hsa-miR-576-5p	36.2559	35.7041			34.2411							36.934								36.757		36.0874					36.105						36.8641						36.1856								36.2417	35.847	36.5584
hsa-miR-200c-3p			36.8445																36.544		35.4702	36.1674				36.9807							36.7213							36.5904				36.4157			36.7886	35.2277
hsa-miR-1537-3p	36.9242							36.2224		36.1269														36.2856	36.0385						36.7876						36.7334	36.6557		35.8079		36.4255					36.9196
hsa-miR-499a-5p		35.7754			36.2642			36.061									35.8265	36.2698				35.8799		35.8446	35.9258															36.6959					35.7687			36.4809
hsa-miR-95-3p			35.9948				34.7408	36.2365				36.7839			36.8084			36.1824		36.0297			36.6132			34.0608											36.5581					36.0968		36.106
hsa-miR-410-3p					35.0383													34.9281									35.7996				36.5235		36.676				36.7688			36.0827	36.0488			35.9371				35.0357
hsa-miR-605-5p																										36.1905		36.2984		36.3143										34.6546		35.6983		35.7397		36.5171
hsa-miR-411-5p																						36.0433	35.9065				36.6265				36.2374									36.5971		36.5885	36.7329	36.2331				35.3039
hsa-miR-628-3p					36.4906												35.9496	35.6502		36.1868			36.4989		36.8072					36.5098				35.6646												36.2551		35.9514
hsa-miR-29a-5p								36.6506		36.4836	36.8758														36.5267	36.6503	36.916						36.5082						36.5596					35.492			36.6235
hsa-miR-548j-5p												36.7099				36.9202					36.6955										36.8458			36.6184						36.9522		36.5894	36.5704				36.8516
hsa-miR-551a		36.6333					36.1103					36.5513								36.7166					35.7241						36.6402								35.943				36.4832			36.4927	36.6976
hsa-miR-183-5p											36.7911			36.5317							36.9809	36.1923	36.7152				35.5604								36.3009		34.9781		36.1426							36.1681		35.5718
hsa-miR-337-3p					35.0503				36.4516															36.4952	36.1843								35.6346				35.4325			36.8333	36.5659							35.7724
hsa-miR-200b-3p			36.6079		36.7029			36.273		36.6262										36.9849						36.4714													36.6507	34.9864		36.7295						36.2118
hsa-miR-29b-2-5p	36.5164	36.7467			36.3052								35.3567																	36.2334		36.6238		36.3035				36.5694
hsa-miR-224-3p					36.6125														36.2431						36.2806	36.2944	36.1988							36.4585	36.6415					36.4717								36.4371
hsa-miR-361-5p		31.9017			31.8062														31.7875		31.9031				31.9624												31.5258			31.8392		31.9382						31.7053
hsa-miR-379-5p		36.0141			34.5916																				35.0293			36.994									36.3177			36.4791	35.7388							35.1981
hsa-miR-300					36.265	36.1922							36.8692	36.2234								36.4207						36.468																	35.858				36.0175
hsa-miR-501-5p								36.434			36.7162									36.7146				36.469													36.7758				35.6785					36.1518
hsa-miR-373-5p	35.5728												35.7304														36.5938								36.5846						36.4996				36.7108		36.6664		36.6434
hsa-miR-496						35.6919													36.2674		35.8739								36.6944								36.2019		36.9263					36.4742	36.8869
hsa-miR-769-5p					36.8152								36.9974					36.6632	36.5734	35.7904	36.6109															36.5274	36.5925
hsa-miR-193a-5p		36.5592																												36.8807						36.8305										36.6235
hsa-miR-328-3p	35.7445			36.0676		36.4981							35.8032			35.721								35.4858																33.9951				33.9268	34.8088			32.1212
hsa-miR-500a-5p														35.7578																			36.7008	35.6553	36.6695	35.8707	35.021	36.9297	35.6167	36.0876									36.6041
hsa-miR-200a-3p							36.559		36.9268										36.2548											36.9029						36.2595											36.435	36.2625
hsa-miR-539-5p					36.3905		36.6484											35.2207				36.4796			36.7468					36.133							35.4618						36.2725
hsa-miR-214-3p												36.6772																											36.9992				36.2412		36.4215	36.8177
hsa-miR-1207-5p				36.728															36.8094								36.7758					36.8225					36.0684		36.7668	36.1113					36.4235
hsa-miR-296-5p	36.6701																		36.1002	36.0039						36.1724								36.0343														36.2566
hsa-miR-340-3p		36.5943																	35.2578									36.4937							36.2231		36.422								36.9723			35.9468
hsa-miR-935	35.8883			36.006		36.3125					36.0738													36.7579								36.9764												35.9724	35.9669
hsa-miR-651-5p		35.613					36.1119												35.7577									35.9145									35.3619								36.0144		36.4802
hsa-miR-141-3p																														36.6812			36.7102			36.6264				36.8966				36.5618	35.9208	36.6193		36.2952
hsa-miR-196b-5p											36.5613									36.7809						36.8347	36.8509					36.0917							36.8907				36.7989						36.759
hsa-miR-1908-5p		36.9365			36.7122	36.586																						36.748						36.6596						36.6401		36.868						36.2203
hsa-miR-18a-3p							36.7898											36.8622			36.8741													36.639			34.9336		36.8866										36.9942
hsa-let-7f-1-3p											36.8604							36.159																			35.658	36.9685		35.9224	36.6236							35.3421
hsa-miR-10a-5p					36.5961		35.3006												36.6562						36.5022																		36.7841
hsa-miR-370-3p			36.7631							36.0224			35.7745										35.9433							36.0664																		35.0259
hsa-miR-188-5p				36.8427	35.8598				36.6722		35.9679														36.0234							36.4144																	36.508
hsa-miR-342-5p		36.4779																	36.9396			36.9865															36.2638
hsa-miR-432-5p			36.6645														36.6139														36.6131						36.1972					36.8777						36.4926
hsa-miR-130b-5p				36.5511	36.9296																		36.421									36.7049																36.9681
hsa-miR-503-5p		35.2293			34.7166			36.7033																	35.757														34.9887	36.2037
hsa-miR-487b-3p					36.6493													36.9818					36.9783																			36.2692	35.9052	36.905				35.2426
hsa-miR-1					35.2707							36.8637									35.8907		36.5013											36.8834
hsa-miR-31-5p	36.5348			36.0554													36.681								36.9863											36.994								35.7414		36.6322
hsa-miR-219a-5p					36.5208														36.6622																			36.6908					36.8908					36.7684
hsa-miR-181c-3p																		36.9125							35.7148					36.0329							36.4453				35.9657							36.1058
hsa-miR-604					36.4319	36.6827																			36.7269												36.9458
hsa-miR-301b																										36.4502																		36.7405				34.6605
hsa-miR-105-3p				36.5322		36.4977						36.1794	36.5094																																35.1777
hsa-miR-133a-3p					35.9566																											36.657								34.8803						36.7086
hsa-miR-525-3p				36.9243																				35.246																35.9771	35.9541
hsa-miR-199b-5p					35.2114			36.664																36.5989						36.498							36.8213											35.7448
hsa-miR-455-3p					36.2722																36.5928			36.4099						35.4978																35.4817
hsa-miR-122-3p					36.5949							36.709																36.6229											36.2274	36.8446
hsa-miR-125a-3p																		36.1807		36.1019					36.5882																		36.7046			36.004
hsa-miR-424-3p					35.9838													36.6757						36.8717												36.6197											36.5634
hsa-miR-523-3p											36.2567											36.8139						36.0952
hsa-miR-337-5p																								36.5831	36.2492		36.845																		36.5382			36.7794
hsa-miR-483-3p																		36.8859			36.759				36.4147	36.9886
hsa-miR-452-5p													36.9014						36.7661																		36.6752			36.9322								36.8542
hsa-miR-624-5p																					36.7117	36.8767																	36.4052
hsa-miR-323a-3p		35.9451			34.7248																																											36.9209
hsa-miR-662			36.6997									36.0957																																	34.5997
hsa-miR-555																									36.0234
hsa-miR-99b-3p										36.6346		36.2335																										36.5348
hsa-miR-224-5p									36.8233																												35.7189			36.6766								36.2405
hsa-miR-26b-3p					36.6737																																36.9843		36.6208			36.6313						35.8679
hsa-miR-33b-5p					36.4846													36.2641		35.9367													36.7859				36.9343
hsa-miR-654-3p						36.5862																								36.4693										36.6385								35.7036
hsa-miR-708-3p														36.1725					36.7078		36.5694						36.0483													36.9353
hsa-miR-145-3p							36.6431												36.8595		36.0765										36.5427
hsa-miR-218-5p																																				36.0124			35.8708
hsa-miR-1296-5p																												36.2423									36.7587			36.7714						36.5708			36.7902
hsa-miR-664a-3p		36.7957																																			36.4545											36.6868
hsa-miR-381-3p			36.5515		36.5954		36.6482																														36.7301					36.9393
hsa-miR-30a-3p											36.671																																36.9799
hsa-miR-212-3p																					34.7173																								36.1598
hsa-let-7g-3p																							36.7598				36.2734													35.5062			35.6644
hsa-miR-214-5p																													36.1002											36.0849
hsa-miR-330-3p																																	35.7107							36.8191		36.6784
hsa-miR-221-5p														36.9915								36.3969	36.8277															35.9943
hsa-miR-486-3p		36.708						36.9881																			35.9816										36.4657
hsa-miR-18b-5p					32.7108																																31.9515											32.0276
hsa-miR-330-5p										36.1011														36.0983						36.9232														36.4759
hsa-miR-377-3p													36.7572																																			36.5587
hsa-miR-520d-3p																			36.2354
hsa-miR-744-3p					36.7929													36.5208																	36.456		36.0907
hsa-miR-548k																							36.4634									36.2591						36.9208				36.3945
hsa-miR-524-5p																		36.4216																										36.4913	36.9915
hsa-miR-181d-5p												35.8715							36.0262																												36.4632	35.9677
hsa-miR-941											36.5296										36.7063					36.2089														36.2939
hsa-miR-92b-3p																							36.847								36.8347								36.4732	36.948
hsa-miR-1247-5p							36.3136											36.1199																									35.9967
hsa-miR-655-3p																			36.8623																					36.711	36.6102
hsa-miR-636				36.4009				36.5952				36.6253										36.6001
hsa-miR-550a-3p					36.6587																						36.8274										36.7678			36.6236
hsa-miR-758-3p										35.9678									36.0101																							35.9054						36.0168
hsa-miR-141-5p																										35.9834
hsa-miR-1238-3p						36.818	36.9343
hsa-miR-380-5p																		35.8451				36.6924																					36.9915
hsa-miR-369-5p																																																36.5792
hsa-miR-1224-3p												35.6112																															36.2735
hsa-miR-934																											36.2047								36.4266
hsa-miR-645												36.6453								36.7505
hsa-miR-101-5p																36.6231																					36.9976
hsa-miR-181a-3p		35.6974																																36.2453						36.0518
hsa-miR-671-3p																																					36.5586	36.7											36.2597
hsa-miR-19b-1-5p														36.7752				36.9887		36.5514
hsa-miR-1249				36.4712																																						36.8676
hsa-let-7e-3p						36.7147																												36.8166														36.4396
hsa-miR-675-3p																						36.9109										36.6615
hsa-miR-16-1-3p																																		36.0336			36.2545
hsa-miR-412-3p	36.6401																					36.5512																							36.7614
hsa-miR-875-5p																												36.6149													36.7793
hsa-miR-379-3p																																					36.7262					36.8561						36.9151
hsa-miR-206											36.9979																																		36.8227
hsa-miR-193b-5p																								36.4404														36.4114
hsa-miR-135a-5p				36.7622																						36.6573						36.8163
hsa-miR-589-5p													36.1672																					36.0803
hsa-miR-493-3p																									36.5586		36.647										36.5913
hsa-miR-576-3p																																							36.9343	36.9268		36.9986
hsa-miR-431-5p																																										36.7796						34.2588
hsa-miR-502-5p						32.1896																																							30.5825
hsa-miR-1181																												36.5979														35.1104
hsa-miR-548e-3p						36.9243																																							35.7289
hsa-miR-608										36.9256											35.7402
hsa-miR-517a-3p		35.7718																												36.8039
hsa-miR-654-5p																																																36.9465
hsa-miR-570-3p																			36.1466												36.9415
hsa-miR-26a-1-3p				36.2104																												36.9986
hsa-miR-299-5p																																														35.8271		36.6027
hsa-miR-125b-2-3p						36.7037																											35.9687
hsa-miR-582-3p												35.8637																									35.2518
hsa-miR-302e												36.6417												36.1153
hsa-miR-493-5p																																																36.3202
hsa-miR-522-3p																		35.9865								35.4737
hsa-miR-181a-2-3p						35.9135		36.2506
hsa-miR-181c-5p								36.722																																				36.9982
hsa-miR-202-3p																																														36.1511
hsa-miR-1256																		36.6537		36.9053
hsa-miR-23a-5p																											35.6786
hsa-let-7i-3p																										36.5471
hsa-miR-9-5p				36.4669																																					36.7028
hsa-miR-92a-1-5p																																		36.6311
hsa-miR-187-5p
hsa-miR-765													36.162																	35.9949
hsa-miR-602																																								36.0731
hsa-miR-138-5p	36.3158
hsa-miR-761													36.6557																																36.5294
hsa-miR-200b-5p																		36.9143						36.7913
hsa-miR-30d-3p																		36.8815																														36.989
hsa-miR-33a-3p																					36.6723
hsa-miR-99a-3p																				36.0909													36.1579
hsa-miR-520h																																																	36.5725
hsa-miR-33b-3p																																								36.7378
hsa-miR-188-3p							36.0922			36.0466
hsa-miR-10b-3p												36.8674			36.8287
hsa-miR-1538																																	36.8709															36.8976
hsa-miR-888-3p																								36.9619
hsa-miR-96-3p																	36.23
hsa-miR-943						36.6732
hsa-miR-942-5p																													36.9958
hsa-miR-922																																											36.6692
hsa-miR-887-3p				35.9997
hsa-miR-708-5p
hsa-miR-650
hsa-miR-641	36.6597
hsa-miR-634																											36.2853
hsa-miR-622								36.568
hsa-miR-619-3p																																																	35.9258
hsa-miR-618																																																	36.8571
hsa-miR-616-5p																																						36.5169
hsa-miR-612																																																	36.7722
hsa-miR-596
hsa-miR-579-3p																																																36.6332
hsa-miR-571																		36.8751
hsa-miR-566
hsa-miR-548l																				36.8985
hsa-miR-548h-5p																																										35.8509
hsa-miR-548b-3p
hsa-miR-543
hsa-miR-524-3p																																										36.8025
hsa-miR-520f-3p				36.9752
hsa-miR-519d-3p
hsa-miR-518d-5p																														36.8868
hsa-miR-518c-5p																								36.9719
hsa-miR-515-5p																						36.7347
hsa-miR-512-5p							36.9947
hsa-miR-511-5p
hsa-miR-507																																	36.4708
hsa-miR-494-3p																																			36.4513
hsa-miR-490-3p																						36.2965
hsa-miR-455-5p																												36.8895
hsa-miR-433-3p																																																36.5893
hsa-miR-429																																									36.7719
hsa-miR-411-3p
hsa-miR-376a-5p																																																36.458
hsa-miR-34b-5p																																				36.636
hsa-miR-32-3p																																		36.6056
hsa-miR-30c-2-3p																								36.6576
hsa-miR-302c-3p										36.7626
hsa-miR-27a-5p																																													28.7444
hsa-miR-25-5p																																											36.0011
hsa-miR-24-1-5p																					36.9865
hsa-miR-23b-5p																										36.5109
hsa-miR-21-3p																																								36.7386
hsa-miR-211-5p												35.8801
hsa-miR-20b-3p
hsa-miR-208a-3p
hsa-miR-203a																																																35.0385
hsa-miR-192-3p
hsa-miR-191-3p								36.5993
hsa-miR-1912																																													36.0595
hsa-miR-187-3p																																							35.7722
hsa-miR-153-3p
hsa-miR-149-5p
hsa-miR-149-3p																								35.0801
hsa-miR-146b-3p																																												36.6161
hsa-miR-135b-3p	36.5239
hsa-miR-132-5p																			36.4144
hsa-miR-1271-5p
hsa-miR-1258					36.7146
hsa-miR-124-5p												36.2708
hsa-miR-9-3p
hsa-miR-937-3p
hsa-miR-936
hsa-miR-92b-5p
hsa-miR-920
hsa-miR-892a
hsa-miR-891a-5p
hsa-miR-889-3p
hsa-miR-885-3p
hsa-miR-877-5p
hsa-miR-877-3p
hsa-miR-873-5p
hsa-miR-7-5p
hsa-miR-671-5p
hsa-miR-665
hsa-miR-663b
hsa-miR-663a
hsa-miR-649
hsa-miR-646
hsa-miR-643
hsa-miR-642a-5p
hsa-miR-640
hsa-miR-639
hsa-miR-638
hsa-miR-631
hsa-miR-628-5p
hsa-miR-623
hsa-miR-617
hsa-miR-615-3p
hsa-miR-610
hsa-miR-603
hsa-miR-598-3p
hsa-miR-595
hsa-miR-593-5p
hsa-miR-593-3p
hsa-miR-592
hsa-miR-590-3p
hsa-miR-589-3p
hsa-miR-580-3p
hsa-miR-577
hsa-miR-573
hsa-miR-572
hsa-miR-569
hsa-miR-564
hsa-miR-558
hsa-miR-556-3p
hsa-miR-550a-5p
hsa-miR-548i
hsa-miR-548d-5p
hsa-miR-548c-5p
hsa-miR-548a-5p
hsa-miR-548a-3p
hsa-miR-545-3p
hsa-miR-542-5p
hsa-miR-541-5p
hsa-miR-541-3p
hsa-miR-526b-5p
hsa-miR-526b-3p
hsa-miR-520g-3p
hsa-miR-520a-5p
hsa-miR-519e-5p
hsa-miR-519a-3p
hsa-miR-518f-5p
hsa-miR-518f-3p
hsa-miR-518e-5p
hsa-miR-518c-3p
hsa-miR-518a-3p
hsa-miR-517c-3p
hsa-miR-513b-5p
hsa-miR-512-3p
hsa-miR-510-5p
hsa-miR-509-3p
hsa-miR-506-3p
hsa-miR-505-5p
hsa-miR-499a-3p
hsa-miR-498
hsa-miR-491-3p
hsa-miR-490-5p
hsa-miR-487a-3p
hsa-miR-483-5p
hsa-miR-454-5p
hsa-miR-454-3p
hsa-miR-452-3p
hsa-miR-450b-5p
hsa-miR-432-3p
hsa-miR-431-3p
hsa-miR-409-5p
hsa-miR-382-3p
hsa-miR-381-5p
hsa-miR-380-3p
hsa-miR-378a-5p
hsa-miR-377-5p
hsa-miR-376c-3p
hsa-miR-374b-3p
hsa-miR-373-3p
hsa-miR-372-3p
hsa-miR-371a-5p
hsa-miR-362-5p
hsa-miR-34c-5p
hsa-miR-34c-3p
hsa-miR-34b-3p
hsa-miR-34a-3p
hsa-miR-346
hsa-miR-338-5p
hsa-miR-331-5p
hsa-miR-329-3p
hsa-miR-324-3p
hsa-miR-323b-5p
hsa-miR-323a-5p
hsa-miR-31-3p
hsa-miR-30b-3p
hsa-miR-302d-5p
hsa-miR-302d-3p
hsa-miR-302b-5p
hsa-miR-302a-3p
hsa-miR-29c-5p
hsa-miR-27b-5p
hsa-miR-26a-2-3p
hsa-miR-218-2-3p
hsa-miR-218-1-3p
hsa-miR-216b-5p
hsa-miR-216a-5p
hsa-miR-2113
hsa-miR-2110
hsa-miR-208b-3p
hsa-miR-200a-5p
hsa-miR-198
hsa-miR-196a-5p
hsa-miR-195-3p
hsa-miR-193a-3p
hsa-miR-1914-5p
hsa-miR-1914-3p
hsa-miR-1913
hsa-miR-190b
hsa-miR-18b-3p
hsa-miR-185-3p
hsa-miR-183-3p
hsa-miR-182-3p
hsa-miR-15b-3p
hsa-miR-15a-3p
hsa-miR-154-3p
hsa-miR-1539
hsa-miR-148b-5p
hsa-miR-1471
hsa-miR-146a-3p
hsa-miR-1468-5p
hsa-miR-143-5p
hsa-miR-139-3p
hsa-miR-138-1-3p
hsa-miR-137
hsa-miR-135b-5p
hsa-miR-135a-3p
hsa-miR-129-5p
hsa-miR-127-5p
hsa-miR-1270
hsa-miR-1269a
hsa-miR-1267
hsa-miR-125a-5p
hsa-miR-1255b-5p
hsa-miR-1254
hsa-miR-1245a
hsa-miR-1244
hsa-miR-1227-3p
hsa-miR-1205
hsa-miR-1203
hsa-miR-1184
hsa-miR-1183
hsa-miR-10a-3p
hsa-let-7a-3p
[truncated: 21 more columns]
