# Supplementary material for: A systemic approach to screening high-throughput RT-qPCR data for a suitable set of reference circulating miRNAs
Source: BMC Genomics. 2020 Jan 31;21:111. doi: 10.1186/s12864-020-6530-3 (PMC6995162; doi:10.1186/s12864-020-6530-3)
Supplement: Supplementary file 4 — Additional file 4. Validation dataset GSE109888. Publicly available on Gene Expression Omnibus platform under the accession number GSE109888. Contains results of the qPCR profiling of circulating miRNAs in people with rheumatoid arthritis [38]. Accession link: https://www.ncbi.nlm.nih.gov/geo/query/acc.cgi?acc=GSE109888. [file 12864_2020_6530_MOESM4_ESM.xlsx]

## Sheet: GSE109888-additional-external-v
ID_REF	SAMPLE 1	SAMPLE 2	SAMPLE 3	SAMPLE 4	SAMPLE 5	SAMPLE 6	SAMPLE 7	SAMPLE 8	SAMPLE 9	SAMPLE 10	SAMPLE 11	SAMPLE 12	SAMPLE 13	SAMPLE 14	SAMPLE 15	SAMPLE 16	SAMPLE 17	SAMPLE 18	SAMPLE 19	SAMPLE 20	SAMPLE 21	SAMPLE 22	SAMPLE 23	SAMPLE 24	SAMPLE 25	SAMPLE 26
hsa-let-7a-000377				31.177		32.803	34.028	31.885	30.207	37.016		37.866	38.616	36.979	37.486		33.472		32.709	32.226	37.308	37.184	34.225	31.021		30.554
hsa-let-7c-000379	34.421	32.938		31.186	34.653	34.092	34.045		34.628	33.046		32.577		34.321	32.69		33.26	34.961	33.87	30.828	32.711	33.509	32.41	35.062	32.873	32.216
hsa-let-7d-002283	32.033	31.193	34.068	28.219	31.713	29.33	29.666	29.345	28.624	30.384	33.875	33.291	32.874	30.552	33.018	33.781	29.567	30.102	30.917	28.68	31.942	31.58	29.119	29.213	31.965	28.803
hsa-let-7e-002406	30.885	31.985	31.981	27.104	29.797	28.386	27.979	28.219	26.246	28.968	30.501	32.288	32.898	33.305	33.822	33.393	27.46	28.333	29.647	26.223	32.815	30.867	30.249	28.92	30.755	28.217
hsa-let-7f-000382				35.935		35.545			35.843								36.538		37.736	39.23			36.76	38.047
hsa-let-7g-002282	32.224	32.322	36.842	28.126	31.084	29.933	29.901	29.736	30.173	31.319	35.174	33.545	33.764	31.943	30.656		30.118	31.191	31.116	29.174	30.074	31.512	28.751	29.597	33.246	29.021
hsa-miR-1-002222		35.085		34.895	34.195	33.336	32.703	32.96	32.824	35.704	35.885		34.65	35.575			34.139			34.328			34.986	35.011		31.698
hsa-miR-9-000583	38.06	35.045	37.948	37.878	34.088	38.594	33.136	33.003	34.036			34.914	35.49	34.608	38.261	36.434		35.495	34.762	37.785		37.849	32.852	38.021		33.525
hsa-miR-10a-000387	31.101	31.151	33.458	31.316	31.786	32.668	31.755	30.971	33.061	32.448	32.404	33.415	33.636	31.951	32.948	33.425	31.046	33.077	30.92	32.669	32.518	30.978	32.246	30.911	34.331	30.443
hsa-miR-10b-002218	37.737	37.572	37.047	36.32	39.709	36.05	38.291		38.224		36.299		38.927	39.321				39.251	35.32				37.886	38.64		37.805
U6 snRNA-001973	33.056	31.126	31.11	32.541	33.08	31.849	31.862	32.5	31.97	32.118	33.792	31.554	31.623	33.628	32.105	32.152	31.215	32.773	30.18	32.126	30.65	31.005	30.306	31.599	32.829	30.546
U6 snRNA-001973	33.561	30.593	30.862	32.367	33.563	31.473	31.514	31.415	32.249	31.348	32.87	31.275	30.464	32.958	32.633	30.817	31.11	32.738	30.219	32.24	30.414	30.964	31.198	30.624	33.43	31.627
hsa-miR-15a-000389		37.881		34.81			39.18	36.495	36.16	35.207								34.698					35.706
hsa-miR-15b-000390	31.277	28.666	32.228	27.544	30.257	28.908	27.971	28.026	27.326	28.414	31.505	31.43	29.553	28.912	31.982	34.752	28.531	29.491	29.519	28.406	30.548	30.893	28.266	27.987	30.193	26.31
hsa-miR-16-000391	23.621	22.42	24.266	21.235	22.712	20.472	21.281	21.97	23.97	21.5	24.037	24.044	23.153	22.055	20.819	25.044	22.751	22.793	20.506	21.913	20.985	21.953	20.925	20.828	21.609	21.194
hsa-miR-17-002308	23.909	23.569	25.725	22.77	22.747	22.893	21.882	22.752	23.202	23.586	24.538	24.428	22.988	22.608	22.764	27.739	23.367	24.021	23.154	22.28	22.691	23.608	22.263	22.101	23.691	22.409
hsa-miR-18a-002422	30.599	29.712	32.964	28.944	29.527	29.344	27.699	28.192	27.796	29.728	30.338	31.312	29.906	28.55	29.33		28.702	30.889	30.162	29.066	28.855	29.952	27.943	27.628	30.341	27.859
hsa-miR-18b-002217				39.34	37.171	39.79	35.644	35.409	35.667					38.193							34.145	39.153	32.975	34.747	39.691	33.804
hsa-miR-19a-000395	27.293	26.639	29.048	27.036	27.247	26.005	25.884	26.225	27.773	26.362	27.994	29.492	26.724	26.558	26.991	30.463	27.093	27.553	25.768	26.676	26.051	26.322	26.262	25.802	26.941	25.947
hsa-miR-19b-000396	21.943	21.68	23.884	22.074	21.731	20.691	20.579	21.11	21.85	21.336	22.329	24.299	22.425	21.033	21.435	24.198	22.145	22.079	20.421	20.905	21.693	21.189	21.108	20.16	21.479	20.644
hsa-miR-20a-000580	23.864	22.994	24.84	23.061	23.563	22.883	22.292	23.286	25.038	23.524	25.25	24.735	22.68	20.957	22.88	28.428	23.877	24.385	22.825	21.961	22.746	22.937	22.29	22.589	23.569	22.71
hsa-miR-20b-001014	28.194	26.219	28.687	26.245	25.727	25.78	25.816	26.26	27.139	27.158	27.88	28.003	26.741	25.988	26.107	30.356	26.959	27.278	26.891	26.6	25.917	26.656	25.134	25.094	26.745	25.831
hsa-miR-21-000397	26.516	25.485	25.557	24.567	25.103	24.294	23.561	23.56	24.14	25.049	25.979	26.719	24.344	24.233	24.886	27.306	25.101	26.45	24.26	25.292	25.459	25.378	24.079	24.108	25.942	23.498
hsa-miR-22-000398		35.589		39.533	35.431	31.699	32.504	33.138	31.338	34.243	35.614		34.067	33.876	34.734		37.753	39.324	31.79			35.857	34.137	29.154		32.851
hsa-miR-23a-000399	34.509	34.731		33.828	34.258	34.377	31.9	32.84	31.124	34.026	33.76	36.695	33.225	32.238	33.581		34.173	35.199	32.622	34.744	38.753		31.675	31.799	34.034	30.067
hsa-miR-23b-000400									39.001																	38.633
hsa-miR-24-000402	23.303	22.988	26	23.473	23.688	23.352	22.798	22.397	22.742	23.628	23.947	24.978	23.007	23.716	24.75	27.865	23.341	23.247	23.8	22.141	24.8	24.988	23.419	22.889	24.898	22.743
hsa-miR-25-000403	24.015	23.118	27.24	25.158	25.102	24.464	24.561	24.564	26.306	25.719	26.163	27.061	25.716	24.645	24.839	27.909	26.366	24.746	25.107	24.626	25.025	25.343	24.33	24.121	25.785	24.776
hsa-miR-26a-000405	28.834	28.756	30.272	25.943	28.916	27.274	26.757	26.78	26.78	27.973	29.875	30.088	30.187	29.137	29.619	33.207	26.957	27.803	28.292	26.594	28.253	29.633	26.178	26.579	28.347	25.744
hsa-miR-26b-000407	29.131	29.181	32.567	26.795	29.701	28.906	27.611	28.659	28.359	29.027	30.95	30.714	31.534	29.094	28.758	32.866	29.082	29.609	29.757	27.94	27.97	30.169	27.753	28.271	31.285	27.829
hsa-miR-27a-000408	27.325	27.245	29.853	27.146	27.342	27.473	26.065	26.684	26.715	27.546	27.811	29.218	25.86	26.388	28.222	30.858	27.34	27.352	27.31	26.119	29.072	29.228	26.497	26.937	28.575	25.252
hsa-miR-27b-000409	29.624	28.959	32.276	29.712	29.149	29.579	27.92	28.557	27.754	29.323	30.017	29.77	28.44	28.78	30.985	31.322	28.634	30.078	29.511	27.96	31.792	30.357	28.986	28.316	30.08	27.631
hsa-miR-28-3p-002446	28.448	28.347	29.967	28.569	28.88	28.477	27.604	27.204	27.162	28.419	29.22	29.5	28.075	28.388	29.774	31.551	28.439	28.149	29.056	27.693	30.473	29.76	27.806	28.03	30.635	27.62
hsa-miR-28-000411	31.293	29.947		30.277	32.97	31.775	30.352	29.403	30.048	30.521	31.607	32.866	33.191	33.282	35.13		30.243	29.869	31.855	29.484	32.471	32.605	30.269	29.94	32.589	29.012
U6 snRNA-001973	33.164	30.59	31.108	33.325	33.538	31.723	31.854	31.257	31.618	31.863	33.748	32.561	31.524	33.409	31.945	31.57	31.547	31.917	28.958	30.512	31.425	31.932	30.322	30.771	33.198	30.546
U6 snRNA-001973	32.896	30.609	31.607	32.077	32.37	31.985	31.701	31.564	31.987	32.216	33.438	31.469	31.014	32.595	32.121	30.991	31.061	31.301	30.123	30.793	30.734	31.38	30.309	29.643	32.885	30.844
hsa-miR-29a-002112	29.016	28.949	31.485	27.983	27.703	28.013	27.285	27.275	27.486	28.281	29.646	30.14	28.769	28.341	29.56	30.706	28.209	28.467	27.558	27.966	28.124	28.842	26.901	26.527	28.811	26.351
hsa-miR-29b-000413				32.66	33.927	37.569			32.73	33.596									33.819	35.648			34.636	35.83		32.488
hsa-miR-29c-000587	33.37	33.464	38.587	33.039	34.849	33.795	33.307	32.327	33.607	34.711	35.917	35.901	35.095	34.34	33.864	36.948	34.318	33.28	34.631	33.138	35.31	35.489	33.677	32.134	35.367	32.834
hsa-miR-30b-000602	27.173	26.642	29.199	24.714	27.189	25.719	25.653	24.828	25.276	26.155	27.903	28.066	28.241	27.219	27.808	30.103	25.675	25.816	26.274	24.731	27.198	27.484	26.231	25.402	27.98	25.24
hsa-miR-30c-000419	26.824	25.088	28.658	25.156	26.857	25.693	25.526	24.715	25.298	26.123	27.328	28.146	27.969	27.138	27.939	30.32	25.548	25.068	25.87	24.009	27.338	26.498	26.185	25.705	27.581	24.952
hsa-miR-31-002279		35.709		30.985	38.555	36.3		33.399	37.527			38.861	37.84		39.812			38.415	37.879		37.385	36.699	37.771
hsa-miR-32-002109						34.608
hsa-miR-33b-002085
hsa-miR-34a-000426	31.752			29.849	32.469	30.791	33.528	31.525	29.479	33.233		33.221		33.548	37.268		32.138	36.356	31.04	32.173	30.458	36.374	30.642	30.037	35.733	30.726
hsa-miR-34c-000428										34.751
hsa-miR-92a-000431	22.373	21.28	22.907	22.607	22.429	21.541	21.917	22.111	22.74	22.456	23.319	23.603	22.097	21.446	21.974	24.659	23.298	23.169	21.479	22.525	21.93	22.004	21.487	20.936	22.82	22.046
mmu-miR-93-001090	26.295	25.438	27.175	24.408	24.54	24.149	23.774	24.469	25.719	25.535	25.952	26.363	24.794	24.332	24.597	28.818	25.59	26.271	24.915	25.76	24.511	24.694	23.972	23.803	25.289	24.873
hsa-miR-95-000433	35.4	35.291		32.179	35.445	37.676	35.044			33.239	33.473			34.954	35.869			34.126	34.013	33.19	33.791		32.231	32.522	32.942	33.05
mmu-miR-96-000186				33.834										35.135											34.569
hsa-miR-98-000577																				37.79						35.582
hsa-miR-99a-000435	35.985	32.442	37.098	30.495	33.171	33.648	31.437	33.71	32.822	33.349	37.611	36.562	33.609	32.875	38.791	34.336	33.028	37.478	29.372	36.02	36.657	31.311	33.221	33.153	34.343	32.239
hsa-miR-99b-000436	31.794	30.997	31.953	31.334	32.584	31.95	31.043	31.041	30	31.42	32.673	33.438	32.768	32.681	33.34	35.836	32.58	32.189	32.315	30.908	33.197	32.143	31.037	31.635	33.279	30.812
hsa-miR-100-000437	35.252	33.168		31.191	32.939	31.935	33.199	33.704	31.188	34.092	36.554	37.364	32.844	32.427	35.76	35.688	32.316		28.988	36.463		33.501	32.152	32.989	34.914	32.173
hsa-miR-101-002253	30.257	30.28	31.657	30.176	31.049	29.895	30.019	31.179	31.545	31.785	32.749	33.168	31.051	30.604	30.129	32.632	30.788	31.118	31.294	30.692	30.277	30.861	28.812	29.667	31.026	29.93
hsa-miR-103-000439	32.329	33.378	37.522	31.321	37.202	33.744	32.901	29.699	29.281	32.466	35.255			37.588	38.768		31.845	30.013	38.244	28.786	35.449	35.786	29.766	30.989	35.082	30.568
hsa-miR-105-002167
hsa-miR-106a-002169	23.729	23.476	25.589	22.443	22.675	22.824	22.322	22.522	23.04	23.574	24.506	24.414	23.021	22.574	22.759	27.615	23.428	23.492	23.812	22.355	22.809	23.365	22.489	21.96	23.774	22.33
RNU44-001094
hsa-miR-106b-000442	26.869	25.855	29.186	26.008	27.679	27.145	26.118	26.333	26.867	27.959	28.397	29.586	28.069	26.99	27.188	30.261	27.623	27.198	27.382	26.972	26.468	28.155	26.062	25.616	28.005	25.969
hsa-miR-107-000443	39.675			35.396		39.522									38.758		39.42	35.289		37.63			32.375
hsa-miR-122-002245	27.64	25.378	28.228	26.96	26.68	27.967	26.872	24.631	24.022	26.178	27.615	24.949	28.481	27.15	27.919	27.265	26.592	27.847	25.028	27.629	25.072	27.052	25.316	25.542	28.687	27.452
mmu-miR-124a-001182
hsa-miR-125a-3p-002199						34.116		34.22		35.765	35.998			35.996					36.376			35.357				33.684
hsa-miR-125a-5p-002198		33.732	35.035	32.732		34.411	31.526	31.943	30.71	33.878	32.946	34.175	37.117				35.518	33.121	34.68	33.359	32.736	35.065	31.278	32.915	32.35	31.748
hsa-miR-125b-000449	31.418	30.05		29.44	31.526	30.903	30.969	31.79	31.337	31.97	31.97	33.985	31.36	31.229	32.225	35.058	32.684	31.393	28.846	31.484	31.158	32.284	30.44	29.963	32.122	30.195
hsa-miR-126-002228	24.33	23.465	25.447	23.272	23.624	23.326	22.8	22.971	23.242	24.308	24.172	25.146	24.359	23.751	24.643	27.37	23.819	24.165	23.944	22.996	24.071	24.598	23.018	22.913	24.717	22.215
hsa-miR-127-000452	29.575	30.165	33.866	33.921	30.925	30.515	29.755	28.912	28.516	32.032	30.49	32.706	33.199	31.817	32.176		29.93	30.927	29.93	29.624		32.196	31.114	30.415	32.573	29.969
hsa-miR-127-5p-002229
hsa-miR-128a-002216	32.759	30.836	31.758	30.777	30.745	31.621	29.878	29.972	29.138	30.466	31.9	32.859	29.81	29.764	31.551	32.579	31.321	31.001	33.326	32.141	32.339	34.038	30	30.863	33.224	30.11
mmu-miR-129-3p-001184			36.68	35.969					37.408
hsa-miR-129-000590															38.362					25.919		17.381
hsa-miR-130a-000454	28.826	28.126	30.308	29.715	28.814	28.571	27.649	27.228	27.042	28.416	29.546	30.385	27.323	27.734	29.176	32.179	28.194	28.774	28.914	27.937	29.876	30.09	28.071	27.256	30.263	27.221
hsa-miR-130b-000456	30.648	29.583	32.045	30.865	31.205	30.126	28.551	28.563	28.862	31.276	30.742	32.186	28.453	29.346	29.987	31.972	31.414	31.671	29.676	30.802	30.545	30.873	28.774	30.078	31.046	29.073
hsa-miR-132-000457	29.339	27.813	31.82	27.348	28.81	28.053	28.739	28.479	28.347	29.122	29.555	29.554	29.041	28.785	29.235	33.663	29.305	28.89	28.435	28.339	29.78	30.272	28.318	28.236	29.098	27.918
hsa-miR-133a-002246	28.87	28.86	31.716	31.695	31.078	31.617	28.727	30.139	29.284	29.699	31.399	33.246	28.567	31.886	32.463	34.856	31.174	30.25	31.997	29.188	33.69	32.843	29.312	30.627	31.963	30.253
hsa-miR-133b-002247	35.363	31.702	37.334	34.173		36.133	33.607	33.785	33.179	33.895	33.151	34.378	32.893	35.544			34.642	33.824	36.839	34.591		34.751	32.836	33.325	33.838	33.174
mmu-miR-134-001186	33.888	33.92	34.366	35.848	32.916	33.616	31.858	30.789	32.265	33.084	32.183	34.879	31.828	32.732	37.729		31.822	33.586	33.568	33.18		32.943	34.887	33.692	32.253	32.166
hsa-miR-135a-000460	34.908		35.231			32.766	34.048							34.002			34.988								35.593	32.753
hsa-miR-135b-002261				35.127
hsa-miR-136-000592		36.648						37.973				39.136						38.45
mmu-miR-137-001129
hsa-miR-138-002284	32.851	31.926				33.696	32.316											33.701			33.652
hsa-miR-139-3p-002313	34.772		32.441	32.993	33.468	34.73	31.229	32.395	31.947	32.549	35.293	34.593	32.144	31.227	36.014		33.471	32.229	34.005	33.261	32.171	37.953	31.309	33.145	37.025	32.111
hsa-miR-139-5p-002289	29.445	28.418	30.79	28.468	28.722	28.402	28.404	28.13	28.513	30.25	29.311	29.645	30.284	28.716	29.094	33.323	29.086	28.285	28.669	27.49	29.084	28.836	28.447	28.073	29.988	27.534
hsa-miR-140-3p-002234	32	31.122	35.928	31.882	32.207	30.808	31.135	31.549	33.161	32.208	33.317	34.241	32.211	31.8	31.467	35.245	32.971	31.437	31.074	31.771	31.561	31.656	30.726	30.543	32.261	31.605
mmu-miR-140-001187	29.284	28.68	30.951	26.676	28.593	27.986	27.098	26.667	27.831	27.977	29.271	30.271	29.73	28.641	29.004	32.314	28.178	28.973	28.097	27.495	28.515	28.992	27.37	27.63	27.984	26.594
hsa-miR-141-000463	36.201	37.5		31.997	34.991	35.31	34.251	34.205				34.97			35.987						32.557	34.706	33.131	35.07		32.091
hsa-miR-142-3p-000464	28.098	26.994	29.566	25.528	27.413	25.245	25.448	24.744	24.531	25.713	27.856	28.779	28.333	27.8	27.958	29.447	25.588	26.061	25.995	24.931	27.347	27.874	25.367	24.873	27.769	24.023
hsa-miR-142-5p-002248	32.654	31.705	35.586	30.68	31.888	31.182	30.764	30.467	31.018	32.907	32.759	33.359	31.421	32.127	32.687		30.893	31.398	30.992	30.36	33.802	32.87	29.425	29.9	32.244	29.473
hsa-miR-143-002249	31.828	31.094	34.308	28.551	31.696	30.389	29.865	29.888	29.704	30.202		32.789	32.077	33.202	32.09		29.938	31.356	32.567	33.201	32.545	32.817	30.532	32.083	31.429	29.413
hsa-miR-145-002278	29.886	28.884	31.789	27.212	30.456	27.493	27.611	26.176	26.517	27.586	30.141	30.275	30.044	30.478	30.398	32.591	27.211	28.41	29.952	29.148	30.044	30.07	27.081	27.198	29.191	26.057
hsa-miR-146a-000468	23.903	23.601	24.468	23.575	22.733	23.954	22.297	22.311	22.522	22.744	23.268	24.053	21.489	22.524	24.473	26.722	23.281	24.874	23.119	23.905	25.184	24.73	22.991	22.542	24.672	23.199
hsa-miR-146b-3p-002361		36.145	35.225																	35.053				36.275		36.929
hsa-miR-146b-001097	28.373	28.196	28.851	26.22	27.889	27.869	26.398	26.847	26.857	27.936	27.984	29.847	27.567	28.017	28.897	32.588	27.593	28.947	28.7	28.458	27.879	28.556	26.992	26.212	28.922	26.798
hsa-miR-147b-002262
hsa-miR-148a-000470	30.717	28.882	31.225	28.631	28.802	29.784	28.54	29.047	29.411	29.985	29.929	30.228	29.205	28.941	30.612	30.608	30.509	31.299	28.544	29.766	30.033	30.05	28.057	29.925	30.019	28.443
hsa-miR-148b-000471	31.835	32.045	34.752	31.695	31.189	32.259	30.987	30.896	31.433	31.137	32.684	32.281	31.144	32.099	30.994		32.294	31.815	31.754	31.32	32.11	32.262	31.641	32.145		30.939
hsa-miR-149-002255
hsa-miR-150-000473	24.206	23.75	26.279	23.947	24.97	25.322	25.034	25.092	25.526	25.965	25.217	25.657	26.107	25.778	26.206	28.146	25.976	23.709	25.18	24.958	24.691	25.221	24.53	24.432	25.809	24.148
hsa-miR-152-000475	31.653	29.261	31.291	29.509	28.992	30.465	28.893	28.957	28.664	29.325	30.275	30.598	28.766	29.435	30.23	32.709	30.378	29.144	31.263	28.99	30.687	31.793	28.855	30.066	31.142	28.977
mmu-miR-153-001191
hsa-miR-154-000477
hsa-miR-181a-000480	32.648	30.625	34.473	31.958	33.011	32.536	32.139	31.712	31.143	33.785	33.409	34.086	32.37	32.731	34.982	35.12	32.085	32.801	33.517	32.474	33.275	33.732	30.144	31.788	33.755	30.971
hsa-miR-181c-000482		36.334			39.2	39.953		36.943	38.417					38.404									35.016		39.555	37.901
hsa-miR-182-002334				36.437		34.865	35.624				36.116			36.291					35.166		35.548		34.382	34.516
RNU48-001006										35.058				35.533					34.737
hsa-miR-183-002269				38.632		35.778	37.968	38.695					38.094		35.496		39.253	35.841	37.381	37.482	35.75	36.886	37.672	36.319	37.239
hsa-miR-184-000485	30.443	34.871				34.21											34.634									34.646
hsa-miR-185-002271	28.622	27.669	31.272	29.285	28.882	28.478	27.68	27.568	29.36	29.522	29.833	30.882	29.091	28.611	28.74	32.346	29.714	28.989	29.198	28.637	28.887	28.75	28.175	27.578	29.737	28.844
hsa-miR-186-002285	27.01	26.83	28.476	26.386	26.933	26.265	25.443	25.575	26.601	26.524	27.652	28.343	26.969	26.309	27.099	31.921	27.013	26.392	26.763	26.329	27.143	27.673	25.583	25.678	27.475	25.59
mmu-miR-187-001193
hsa-miR-188-3p-002106
hsa-miR-190-000489	33.858					35.554				35.116	36.649			34.843		39.872		35.102	33.809	34.775
hsa-miR-191-002299	25.189	25.907	28.026	23.731	25.234	24.909	23.734	23.26	23.171	25.004	26.211	26.725	26.172	25.104	26.102	29.062	24.222	24.812	25.934	23.934	25.347	25.587	23.246	23.368	25.806	23.322
hsa-miR-192-000491	29.436	28.524	33.105	27.363	28.97	28.748	28.473	28.345	29.367	30.136	30.948	29.942	30.423	29.144	28.63	33.408	30.158	29.176	28.723	28.534	28.573	29.176	27.962	28.142	29.963	27.794
hsa-miR-193a-3p-002250							36.022							35.66
hsa-miR-193a-5p-002281	31.08	29.782	31.406	28.757	30.492	30.145	29.304	28.728	27.468	29.148	30.751	30.796	31.764	30.774	29.926	29.708	30.642	31.452	29.47	31.061	29.573	30.113	28.436	29.059	30.755	30.147
hsa-miR-193b-002367	31.635	29.511	31.523	29.348	29.897	31.14	30.689	30.586	27.487	31.112	31.536	29.278	33.299	30.877	30.784	31.958	31.574	30.627	29.44	29.926	29.315		28.767	29.537	31.149	30.721
hsa-miR-194-000493	32.139	32.589		27.895	32.917	31.349	32.912	30.294	33.752	32.148	33.69		32.407	33.09	31.732		32.931	32.595	31.8	31.978	31.534	33.918	32.747	32.489	33.67	31.219
hsa-miR-195-000494	27.989	26.91	29.944	26.423	27.911	26.13	26.778	27.091	29.412	27.26	29.257	29.459	28.796	27.287	26.784	31.287	27.954	27.834	26.149	27.237	26.509	27.832	26.37	25.956	27.256	26.343
hsa-miR-196b-002215			35.601	32.95					35.426	35.037	35.357									35.499			32.808	35.334
hsa-miR-197-000497	28.358	28.233	29.35	27.258	27.999	27.772	27.309	26.551	27.193	27.758	28.408	28.096	27.492	27.754	28.509	30.465	27.782	28.321	28.22	27.233	28.588	28.912	27.347	27.319	29.115	26.497
hsa-miR-198-002273
hsa-miR-199a-000498	33.764	35.199		33.34	32.247	34.526	31.167	32.631	32.898				35.018	35.235	34.114		34.238	33.471		32.711			31.522	35.609		31.846
hsa-miR-199a-3p-002304	28.171	28.5	29.283	28.906	28.344	27.577	25.914	26.197	26.053	27.118	29.245	28.681	27.421	27.704	28.53	34.972	26.85	27.173	28.568	26.168	29.681	28.727	26.679	26.783	29.15	25.918
hsa-miR-199b-000500					36.668	38.41	37.389	39.97	38.357					37.597						34.191			34.08			34.757
hsa-miR-200a-000502				32.389	33.24										38.793								37.407			33.136
hsa-miR-200b-002251		32.618		31.697	36.925		37.407	39.922	39.866	38.046		36.705		38.385			38.067					38.605	36.277	35.013		32.224
hsa-miR-200c-002300	34.286	34.851	37.535	31.269	34.843	34.532	34.969	34.657	34.077	34.425	37.269	35.628			35.714		34.608	35.121	34.544	35.651	36.515		34.16	37.468	37.838	34.55
hsa-miR-202-002363		31.822				32.195			38.843						33.925		37.441	37.518					34.377	36.767
hsa-miR-203-000507	31.716	32.105		32.877	32.159	34.598	33.469	33.66					36.096	32.7	34.675		35.041	34.995	32.852	31.614		33.777		32.372	35.257
hsa-miR-204-000508	34.127	34.441	35.667	32.216	32.551	32.547	33.353		34.983	33.361	33.501	33.23	33.798	32.554	33.464			33.149	35.2	33.571	33.599		32.999	32.8	32.732	33.088
hsa-miR-205-000509				31.803	34.914		34.563	35.707		35.444												35.679		34.56
hsa-miR-208b-002290
hsa-miR-210-000512	35.495	31.274	38.022	32.831	34.441	30.851	31.751	31.134	30.251	31.791	36.066		32.862	33.279	34.178		34.467	32.341	31.651	34.231	34.267	33.783	31.047	30.978	36.265	32.638
hsa-miR-214-002306	36.882	34.475		31.63	33.173	33.895	34.852	37.68	39.919	34.38	37.834	38.312	36.828	36.236	34.427	36.932	35.221	34.564		35.189	33.082	33.498	34.238	34.766		33.502
hsa-miR-215-000518	32.579	31.704	34.28	27.325	32.041	33.587	30.786	33.341	39.053	35.267	33.773		34.583	34.805	33.575	35.836	33.029	32.609	34.666	33.575	36.844	33.999	31.502	30.269	33.457	29.515
hsa-miR-216a-002220
hsa-miR-216b-002326				34.962
hsa-miR-217-002337
hsa-miR-218-000521				33.026			33.794				33.651				34.759		34.063		33.194				34.182	33.093		33.312
hsa-miR-219-000522
hsa-miR-221-000524	27.183	26.217	28.54	27.656	26.562	26.758	25.433	25.144	25.126	26.63	26.337	28.366	25.97	26.471	29.028	35.846	26.222	27.457	26.786	26.617	29.124	28.432	25.602	25.732	28.978	25.346
hsa-miR-222-002276	25.333	24.993	26.871	24.101	24.79	23.957	24.125	23.406	24.208	24.467	25.697	25.907	25.247	24.802	24.542	27.492	24.655	24.339	23.896	24.37	24.784	24.724	23.161	23.638	24.812	23.507
hsa-miR-223-002295	19.637	20.356	21.875	18.139	19.309	19.12	18.247	18.276	18.566	19.531	20.1	20.752	19.302	18.976	19.777	23.559	19.411	20.65	19.856	19.158	20.116	20.917	18.9	18.716	20.667	17.959
hsa-miR-224-002099	34.884	30.529	33.519	31.623	32.436	31.558	31.782	31.778	28.466	30.246	31.792	34.719	32.477	30.955	35.973	39.292	32.379	35.067	31.216	31.394	35.49	31.994	30.229	29.779	32.863	29.258
hsa-miR-296-3p-002101					37.196
hsa-miR-296-000527	31.688	31.246	33.019	32.589	33.974	31.528	31.198	31.346	32.635	31.991	34.529	35.49	33.374	32.542	31.701	38.064	32.859	33.595	30.659	32.58	32.048	32.77	30.976	31.147	32.692	32.172
hsa-miR-299-3p-001015
hsa-miR-299-5p-000600
hsa-miR-301-000528	31.247	30.553	35.022	30.658	31.075	30.83	29.472	29.694	28.908	30.301	31.674	35.361	31.112	30.334	32.035		30.5	30.303	32.093	30.216	30.822	30.891	29.051	28.531	30.775	28.988
hsa-miR-301b-002392				33.332	35.29		31.295	33.579	34.972	34.137				34.928	33.584					33.56		34.715	31.81	34.894		32.51
hsa-miR-302a-000529
ath-miR159a-000338
hsa-miR-302b-000531
hsa-miR-302c-000533																		35.934
hsa-miR-320a-002277	23.885	23.082	24.779	24.424	23.811	23.12	22.989	22.79	23.577	23.885	24.051	24.777	23.388	23.447	23.743	26.42	23.982	23.868	23.333	23.964	24.525	24.228	23.376	23.198	24.571	23.964
hsa-miR-323-3p-002227	34.349	34.298	39.535	36.29	38.575	33.102	34.561	33.576	32.947	35.869	34.546	35.471	33.606	35.884	36.288	36.265	33.035	35.059	34.438	34.107	35.725	33.643	38.229	33.358	34.461	33.263
hsa-miR-324-3p-002161	29.598	29.179	32.265	30.543	30.863	29.947	29.599	30.419	30.893	30.516	32.023	35.465	32.006	30.959	31.424		32.414	29.916	30.597	30.665	30.875	31.503	29.205	29.839	31.79	30.147
hsa-miR-324-5p-000539	29.834	30.143		32.141	30.986	30.554	29.124	28.993	27.961	30.972	31.847	32.429	31.935	30.931	32.996		30.746	30.041	31	29.763	33.307	31.085	28.859	28.36	32.132	28.975
hsa-miR-326-000542	38.709	35.646	39.221		35.751		37.563		36.084	35.633	36.244		32.603	37.145	38.697		38.154	36.521	38.24	36.677	36.748		35.719	37.632		35.075
hsa-miR-328-000543	27.456	27.078	27.689	27.602	27.613	27.419	26.212	25.907	26.126	26.627	27.223	27.842	25.818	26.407	29.198	32.649	27.63	27.676	27.794	27.133	28.894	28.276	26.737	26.684	28.331	25.797
hsa-miR-329-001101					37.855		34.547			36.424										36.531						37.637
hsa-miR-330-000544	36.006	37.217	37.627	36.173	38.097	36.335	34.434	35.163	34.362	34.473	36.356	37.172	36.528	37.563	37.879		36.274	35.228	37.396	35.432	38.911	38.26	34.469	37.274	38.549	36.12
hsa-miR-330-5p-002230
hsa-miR-331-000545	28.372	28.896	30.858	27.94	30.676	28.539	27.983	27.252	28.033	28.424	30.387	30.519	30.088	28.923	30.371		28.811	27.495	29.402	27.118	29.522	30.392	27.628	27.462	30.498	27.051
hsa-miR-331-5p-002233	39.121		38.876						36.422				38.866						36.991	36.352	36.299	32.459
hsa-miR-335-000546	29.577	29.428	30.61	29.796	29.13	29.321	28.032	28.445	28.832	28.739	29.263	29.108	27.306	28.714	29.615	34.063	29.173	29.905	29.548	28.237	30.91	30.426	27.925	28.105	29.837	26.749
hsa-miR-337-5p-002156	33.843						34.54	31.337	35.999	36.225				32.909					34.445	32.797			33.696	35.334	32.901	35.216
hsa-miR-338-3p-002252	35.255			35.122			33.553	32.28					34.906	35.091			34.677	34.147					33.551	34.864		33.356
hsa-miR-339-3p-002184	30.018	29.376	32.139	32.424	30.984	30.953	29.199	29.044	29.781	30.841	32.164	33.266	31.221	30.687	33.141		30.535	29.961	30.845	29.207	31.696	32.102	30.094	30.254	32.281	30.025
hsa-miR-339-5p-002257	37.74	37.764		38.086		39.121	35.868	32.138	31.982	36.728							37.094	35.013	39.273	37.25			34.716	36.87	37.147	32.141
hsa-miR-340-002258	31.577	31.196	35.272	31.028	30.652	30.303	30.243	29.543	30.846	30.644	30.467	30.904	29.216	29.872	30.667		30.03	31.13	30.699	30.299	30.504	34.019	29.315	29.336	33.1	28.79
hsa-miR-155-002623	32.563	31.252	32.384	28.034	31.08	31.628	32.075	31.252	30.237	31.92	31.393	30.655	31.733	32.826	31.522	34.43	31.614	31.91	30.509	31.486	30.524	34.021	29.887	29.597	32.053	30.133
hsa-let-7b-002619	29.691	27.926	31.701	25.828	28.658	28.117	26.409	27.169	27.499	28.031	30.865	29.391	28.825	28.147	28.771	30.19	29.379	29.334	28.831	27.816	26.526	27.662	25.903	26.152	28.906	26.762
hsa-miR-342-3p-002260	28.076	26.983	28.304	25.961	27.174	27.142	26.944	26.476	26.49	27.494	27.558	28.39	28.089	27.499	27.622	30.17	27.199	27.198	26.973	26.607	26.111	27.243	26.003	25.933	27.045	24.98
hsa-miR-342-5p-002147		38.368		36.819	34.046	35.592	35.53		35.492						38.486			39.534			36.345		38.218	37.814	39.474	33.889
hsa-miR-345-002186	29.079	29.774	31.734	29.118	28.349	28.803	28.451	28.101	27.955	28.692	29.216	31.075	29.69	28.971	30.011	30.88	29.909	29.665	27.987	29.655	29.641	29.662	27.753	28.078	29.306	27.566
hsa-miR-361-000554	34.237	34.786	31.82	32.62	35.403	33.175	31.13	30.432	30.665	31.234	32.635	35.154	31.863	31.036			33.148	32.942	30.535	33.619	33.96	31.899	31.83	34.676	36.241	30.001
hsa-miR-362-3p-002117		35.113		34.985	34.093	34.114	33.622		35.4		34.431			34.355	33.723	35.363	33.395	34.881	32.982	34.372		33.175	34.843	32.958		32.628
hsa-miR-362-001273		35.788			35.332	33.927	35.585	33.306	33.415		34.503								36.14
hsa-miR-363-001271	34.217	35.132	38.977	32.35	38.42	33.764	34.081			34.25			35.114	32.471	35.144			34.159	36.768	34.336	33.852	33.796	31.759	33.96
hsa-miR-365-001020	32.539	30.882	34.347	29.877	31.615	31.766	30.749	31.523	29.984	31.599	32.915	31.267	31.912	31.943	31.989	33.438	32.074	34.239	30.862	32.547	30.196	31.185	29.845	30.213	32.245	29.722
hsa-miR-367-000555
hsa-miR-369-3p-000557					33.914				34.017
hsa-miR-369-5p-001021																		35.502						34.852
hsa-miR-370-002275						36.781	33.252	32.014	32.519	36.406	37.407						34.37	38.276	39.388	33.589	35.258			32.935	38.139	32.234
hsa-miR-371-3p-002124
hsa-miR-372-000560																		35.756
hsa-miR-373-000561							35.255
hsa-miR-374a-000563	30.821	29.737	31.163	27.145	30.313	29.187	28.783	28.817	29.154	29.244	31.037	30.581	31.873	31.556	30.992	33.181	28.904	29.051	30.69	27.659	29.45	30.712	29.184	28.135	30.567	27.173
mmu-miR-374-5p-001319	30.592	30.544	34.629	27.973	30.609	29.534	28.467	28.092	29.09	29.334	30.595	30.748	31.949	31.301	31.421		28.3	29.094	29.636	28.366	29.885	30.642	28.337	28.227	29.525	26.617
hsa-miR-375-000564	25.46	25.547	30.578	25.867	25.198	28.993	26.622	26.13	28.409	28.929	28.119	27.523	30.353	28.251	26.525	30.225	28.741	28.279	28.962	27.22	28.031	27.859	27.132	27.074	29.943	25.929
hsa-miR-376a-000565	31.211	29.926	33.735	33.039	31.837	32.157	30.51	30.084	29.696	31.902	32.186	31.763	30.05	30.358			30.783	32.526	31.089	29.108		31.855	32.537	31.001	31.636	29.933
hsa-miR-376b-001102
hsa-miR-377-000566
mmu-miR-379-001138				33.363		36.424		36.025	39.692					34.828	37.643		34.405			31.987			36.195			37.009
hsa-miR-380-3p-000569
hsa-miR-381-000571										34.655			34.42										37.967	35.685	37.841
hsa-miR-382-000572	35.09	34.549	38.446		33.697	36.466	32.599	30.351	31.184	34.898	33.724	36.403	30.877	33.569			33.305	36.081	33.28	33.282		37.321	33.899	32.123	35.082	31.302
hsa-miR-383-000573									39.015								39.061
hsa-miR-409-5p-002331																						38.989				35.483
hsa-miR-410-001274	35.977	34.673		37.776	38.225	35.638	33.815	33.678	33.69	37.575	32.977	37.811	32.724	33.891	33.536		34.165		35.001	34.149				34.181		32.631
hsa-miR-411-001610		39.169						34.983	39.312				37.263						33.192	33.92				32.894		34.867
hsa-miR-422a-002297			34.685				35.075		35.3	37.091				34.623		37.909	35.892			37.518			33.862
hsa-miR-423-5p-002340	31.299	30.102	31.171	30.29	30.086	29.549	28.962	29.015	28.362	29.805	30.994	31.147	28.967	29.597	30.537	33.175	30.052	29.546	29.783	30.189	30.933	29.705	28.844	29.105	30.704	28.408
hsa-miR-424-000604				33.83				33.683					34.153					35.245		33.22	34.72		33.33			34.144
hsa-miR-425-5p-001516	30.162	28.743	30.88	29.619	28.825	29.03	27.785	27.192	28.901	29.123	29.65	31.519	28.857	28.936	29.264	33.527	30.527	28.073	30.592	27.856	29.12	29.215	28.226	27.594	29.225	28.561
hsa-miR-429-001024	36.107			32.457																				34.117		32.868
hsa-miR-431-001979					39.099	37.936	34.642	35.916	35.333				35.85						39.013	35.97						35.508
hsa-miR-433-001028		36.997	35.813	32.741	33.295	35.431	31.661	30.963	33.17	35.568	31.14	32.446	31.927	31.413			32.45	38.458	34.791	36.909		36.657	34.895	32.378	34.377	32.339
hsa-miR-449-001030										37.396
hsa-miR-449b-001608								35.297
hsa-miR-450a-002303																	34.016
hsa-miR-450b-3p-002208																						35.073
hsa-miR-450b-5p-002207																			34.052							32.955
mmu-miR-451-001141	20.984	19.442	23.487	20.875	21.623	20.284	20.292	20.589	23.611	21.841	23.625	23.304	23.742	20.607	20.716	23.172	22.689	21.21	20.823	21.212	20.35	21.071	19.657	19.545	21.23	20.646
hsa-miR-452-002329		32.815	34.752	37.083	34.065			34.231	31.881		37.687	36.154			37.616		36.475	33.221	33.411	34.418	38.329	34.68	32.89	34.696	32.653	33.38
hsa-miR-453-002318
hsa-miR-454-002323	32.286	31.057	32.616	27.601	31.2	30.201	30.824	29.756	30.431	30.793	34.384	32.975	31.407	32.241	31.547	33.809	30.462	30.314	30.7	29.585	30.753	32.01	30.527	29.586	33.407	30.893
hsa-miR-455-3p-002244		36.447						37.952															35.485	34.163
hsa-miR-455-001280									33.987					35.966						34.508		35.86
hsa-miR-483-5p-002338	29.96	28.239	29.381	30.667	29.625	29.952	30.544	29.605	27.704	29.468	29.993	28.334	30.273	31.144	30.164	31.912	30.198	29.11	28.62	27.98	29.946	30.096	28.754	26.894	31.267	28.857
hsa-miR-484-001821	23.195	22.679	23.637	22.766	22.815	21.834	21.629	21.691	21.868	22.431	23.269	23.681	21.944	22.007	22.774	26.39	23.007	23.356	22.24	22.798	22.985	22.719	21.819	21.5	23.103	21.682
hsa-miR-485-3p-001277	33.555	31.601	38.045	32.611	33.353	31.99	31.344	30.977	32.273	32.228	34.89	32.785	32.029	32.066		38.506	31.488	33.13	32.9	30.016	34.326	33.944	35.642	32.004	31.404	29.827
hsa-miR-485-5p-001036
hsa-miR-486-3p-002093	32.264	30.164	34.434	30.738	32.162	28.961	30.004	31.459	31.862	31.744	33.234	32.026	31.409	28.979	29.424		31.276	31.934	29.944	33.064	31.494	31.246	29.196	28.929	31.538	30.996
hsa-miR-486-001278	26.459	25.092	27.971	26.587	26.484	24.745	25.464	25.939	28.473	26.464	27.681	27.418	26.148	25.428	25.869	29.664	27.895	26.668	25.461	27.275	25.603	25.776	25.227	24.31	26.789	25.687
hsa-miR-487a-001279							34.777																34.344
hsa-miR-487b-001285	38.703	36.652		33.958	33.815	35.857	39.261	32.501					33.965	33.864			33.447	36.384	35.062	33.547			35.608	37.331		33.814
hsa-miR-488-002357
hsa-miR-489-002358					34.589		33.973										39.17						34.932
hsa-miR-490-001037
hsa-miR-491-3p-002360
mmu-miR-491-001630	32.517	38.41		32.759	34.56	34.607	32.033	31.654	30.188	35.337	33.47		34.832	32.548	32.351		33.255	33.325		31.677		38.281	31.796	31.805		30.704
hsa-miR-493-002364					35.662		34.987	36.978					37.666					37.803	35.704					34.764		35.626
hsa-miR-494-002365	38.016	34.287	33.039			35.053	31.69	33.386	32.773		35.096	35.492		36.136			34.956	34.842	32.727	31.905	33.705			34.676	31.391	30.135
mmu-miR-495-001663	35.553	33.725	35.699	31.681	30.596	33.802	29.835	29.692	30.98	31.795	32.159	33.861	30.293	31.316			30.223	33.724	31.637	29.502	38.144	33.548	32.033	30.444	30.872	29.577
mmu-miR-496-001953																				38.324
hsa-miR-499-3p-002427
mmu-miR-499-001352																								38.266
hsa-miR-500-002428	35.945			33.989	36.053	34.861		33.53			35.711			38.481	39.471		33.07				33.724	35.315		32.537		35.134
hsa-miR-501-3p-002435	36.951	38.634	34.818		37.136		34.316	35.8			38.215		39.821		37.889			35.865	34.334		36.872
hsa-miR-501-001047		39.986			38.454			36.551													36.787		36.405
hsa-miR-502-3p-002083	33.011	32.188	34.075	32.585	36.072	34.059	32.58	32.631	33.27	35.03	39.755		35.321	33.663			35.661	34.5	33.78	33.221	31.514		32.054	32.78	33.195	32.353
hsa-miR-502-001109		34.213						37.65														38.756	35.049
hsa-miR-503-001048
hsa-miR-504-002084
hsa-miR-505-002089		36.845			34.712				34.407	38.946			37.32	38.21	36.422	38.726			33.156	38.015			33.763			32.705
hsa-miR-507-001051
hsa-miR-508-001052
hsa-miR-508-5p-002092
hsa-miR-509-5p-002235										39.475													37.896			36.517
hsa-miR-510-002241
hsa-miR-512-3p-001823												39.833							39.475
hsa-miR-512-5p-001145
hsa-miR-513-5p-002090																							37.557
hsa-miR-515-3p-002369
hsa-miR-515-5p-001112
hsa-miR-516a-5p-002416
hsa-miR-516b-001150
hsa-miR-517a-002402							38.858				35.457													36.004
hsa-miR-517c-001153						38.946				36.336														36.594
hsa-miR-518a-3p-002397
hsa-miR-518a-5p-002396
hsa-miR-518b-001156				36.799																				34.625
hsa-miR-518c-002401
hsa-miR-518d-001159	32.292	33.004	33.371	33.343	33.571	34.152	32.868	32.722		33.546	33.933	31.749	34.084	34.941	34.132	34.64	34.347	32.218	33.345	31.773	35.237	32.327	33.904	37.975	33.24	36.887
hsa-miR-518d-5p-002389
hsa-miR-518e-002395																								32.523
hsa-miR-518f-002388						39.424							39.736											37.06		36.366
hsa-miR-519a-002415						35.111											39.718
hsa-miR-519d-002403
hsa-miR-519e-002370
hsa-miR-520a-001167
hsa-miR-520a#-001168
hsa-miR-520d-5p-002393		39.869	34.984	37.002					39.156		36.523		38.095		36.721		37.397			34.548
hsa-miR-520g-001121																		38.763
hsa-miR-521-001122							39.833
hsa-miR-522-002413
hsa-miR-523-002386							29.992		39.686										39.636
hsa-miR-524-5p-001982
hsa-miR-525-3p-002385																								35.715
hsa-miR-525-001174																			38.693
hsa-miR-526b-002382
hsa-miR-532-3p-002355	32.811	30.664	35.19	30.333	32.48	31.641	30.257	31.475	32.136	31.426	31.829	31.822	31.882	30.766	32.2		31.669	32.553	32.495	32.121	30.546	31.72	30.594	29.927	32.994	30.273
hsa-miR-532-001518	29.886	28.024	30.922	28.534	28.639	27.619	26.799	27.767	28.5	28.915	29.021	31.846	30.137	28.447	28.636	31.146	28.789	29.332	27.328	28.773	27.396	28.114	27.188	26.603	28.058	27.526
hsa-miR-539-001286	32.76	33.054			32.391	31.33	34.485	29.671	32.107			32.356	32.328	33.747			31.581	33.6	33.358	31.319				31.427	33.056	30.41
hsa-miR-541-002201
hsa-miR-542-3p-001284								35.702			35.451		35.365
hsa-miR-542-5p-002240
hsa-miR-544-002265
hsa-miR-545-002267	35.95	33.453			33.827	35.972	33.807	32.47	35.445	34.425			36.275	33.187	35.521		31.343		34.984			33.21	32.085			33.995
hsa-miR-548a-001538	33.804	38.015		34.913									34.953		34.69			35.071						34.784
hsa-miR-548a-5p-002412
hsa-miR-548b-001541
hsa-miR-548b-5p-002408
hsa-miR-548c-001590										35.095			37.584						38.886	39.14						33.01
hsa-miR-548c-5p-002429													34.428
hsa-miR-548d-001605							33.712													33.655
hsa-miR-548d-5p-002237
hsa-miR-551b-001535	38.204
hsa-miR-556-3p-002345
hsa-miR-556-5p-002344																		30.861
hsa-miR-561-001528
hsa-miR-570-002347					34.133									34.048
hsa-miR-574-3p-002349	29.439	29.275	29.619	28.776	27.379	28.208	27.564	27.081	26.926	28.109	28.809	28.019	26.97	27.65	28.536	31.673	27.736	29.106	28.644	28.176	27.899	28.732	27.05	26.631	28.521	26.734
hsa-miR-576-3p-002351	32.718	33.144		34.673	34.708		31.883	32.841	32.962	32.438			31.896	35.231		36.2	34.382	33.307	35.162	35.711		33.65	33.055	34.763	34.228	33.783
hsa-miR-576-5p-002350	38.008									38.881			36.333		35.346							34.097	37.639	37.842
hsa-miR-579-002398	36.001	34.062	34.209	35.103	31.471	32.652	32.983	31.96	32.935	33.93	35.066		33.745				34.16	36.718	32.27	34.434	32.482	32.75	33.232	32.513	32.782	33.314
hsa-miR-582-3p-002399																							34.099
hsa-miR-582-5p-001983
hsa-miR-589-002409						34.779	35.155	35.898
hsa-miR-590-5p-001984	30.706	29.65	31.367	29.846	29.767	29.329	28.952	29.43	30.343	30.648	31.966	31.118	28.58	28.989	28.58	34.611	30.387	30.057	29.64	29.516	30.559	30.327	29.281	29.192	31.153	28.623
hsa-miR-597-001551	32.871	30.478	30.973	32.297	32.411		34.022	34.239	31.621		35.64		31.58	32.285	34.889	33.063	31.964	31.883	32.212	31.574		36.253	34.534			31.031
hsa-miR-598-001988	31.964	32.879	32.998	32.838	31.391	32.427	30.245	30.381	31.613	36.237	33.929	37.483	31.382	31.354	31.196	32.543	30.996	32.756	32.723	30.661	34.831	32.812	33.139	31.511	34.39	29.791
mmu-miR-615-001960								37.483									36.965						38.623
hsa-miR-615-5p-002353
hsa-miR-616-002414										39.399				36.06												35.717
hsa-miR-618-001593																			35.892							39.813
hsa-miR-624-002430
hsa-miR-625-002431		36.135		36.641	35.5	35.535	34.389	33.548	32.872	37.069	37.689		36.97	35.304	36.682		34.582	37.02	35.353	36.865	37.094		34.052	34.119	36.896	35.167
hsa-miR-627-001560		35.071						35.647						35.72		35.684				35.933	37.024				35.033
hsa-miR-628-5p-002433												34.358				38.443		33.824	35.958	32.288	36.369		33.778	33.205
hsa-miR-629-002436	33.713	34.349	33.916	35.177	33.693	31.692	35.452	31.595	32.848	34.201			35.714	35.057	32.672		34.825	35.754	32.435	36.757	34.019	33.076	31.767	31.798	31.898	33.818
hsa-miR-636-002088	34.301	32.696	37.657	34.508	33.487	33.956	33.483	35.422	33.196	32.709	33.585		38.165	34.697	32.037	36.356	37.517	36.509	34.889	33.82	34.897	33.363	34.689	34.833	34.145	32.807
hsa-miR-642-001592	33.804	33.693		32.814	34.569	31.923	31.928	32.802	35.24	32.65	33.516		35.293	34.668	33.981				33.727	34.451	33.358		32.202	32.576		32.581
hsa-miR-651-001604														35.084
hsa-miR-652-002352	30.312	28.636	33.934	29.662	30.781	31.333	28.548	29.105	29.017	30.283	31.398	32.266	29.62	29.139	31.779	35.691	28.942	31.302	30.096	30.645	30.136	32.764	29.007	28.958	32.541	28.592
hsa-miR-653-002292
hsa-miR-654-3p-002239							31.476		33.469				34.126				34.282			34.153				33.992		34.279
hsa-miR-654-001611								37.954
hsa-miR-655-001612						36.294	36.801	34.035	36.485		34.055		32.897				35.692		35.527					35.17	35.086	36.29
hsa-miR-660-001515	29.328	26.966	29.145	27.956	27.703	26.537	26.738	27.117	28.115	27.477	28.978	28.685	28.248	27.181	26.905	29.832	28.519	28.674	26.899	28.412	27.445	27.358	26.932	26.61	27.909	27.076
hsa-miR-671-3p-002322	33.451	34.905		33.88	33.698	32.136	31.724	33.171	32.256		33.559		35.65	34.086			32.718	32.908	34.988	31.583	34.614	34.221	31.47	32.424	34.505	31.574
hsa-miR-672-002327
hsa-miR-674-002021							32.259
hsa-miR-708-002341	32.872	37.433					35.493											33.423				34.588	36.437
hsa-miR-744-002324	29.168	28.855	33.539	29.618	31.834	30.133	28.383	28.287	27.17	29.597	30.71	31.759	30.988	30.049	31.328	34.827	29.303	29.059	29.982	28.184	31.608	32.374	28.345	27.786	30.645	28.258
hsa-miR-758-001990			34.85	38.598			34.858	38.368	33.741				37.215	38.795		35.456		39.491	36.186	39.073		39.698	37.888	39.789		34.92
hsa-miR-871-002354
hsa-miR-872-002264
hsa-miR-873-002356
hsa-miR-874-002268		34.422		36.762	37.764	35.163	34.221	34.183	34.401	34.598	39.796		35.565		36.838			35.572	37.053	37.901	34.635	35.643	33.594	34.953	35.447	32.664
hsa-miR-875-3p-002204
hsa-miR-876-3p-002225
hsa-miR-876-5p-002205
hsa-miR-885-3p-002372
hsa-miR-885-5p-002296	29.781	27.993	29.98	29.807	29.707	29.732	29.371	27.651	27.625	28.333	30.816	27.162	32.854	29.065	29.59	31.034	29.493	28.915	27.939	27.528	28.022	28.967	28.536	27.621	29.691	28.894
hsa-miR-886-3p-002194		33.319	33.484	35.583		34.661		34.066	31.62	32.816			33.124	36.525	33.863	37.331			33.777			33.424		34.35		33.409
hsa-miR-886-5p-002193	35.79	33.568	33.818	32.24	33.985	32.158	33.369	34.294	32.759		34.327		35.828	35.151	35.423		37.147	37.03	34.657	34.227	34.639	33.754	31.429	32.695	34.526	34.144
hsa-miR-887-002374
hsa-miR-888-002212
hsa-miR-889-002202						33.806	36.446	33.325	35.435		34.063		34.474				34.459		36.449	38.382			36.087	36.438	34.609	34.491
hsa-miR-890-002209
hsa-miR-891a-002191									37.455
hsa-miR-891b-002210
hsa-miR-892a-002195
hsa-miR-147-000469
hsa-miR-208-000511
hsa-miR-211-000514		33.524		35.923			37.591	33.391				36.983	36.271		37.365					36.245	35.057	33.724		36.401		33.114
hsa-miR-212-000515	34.128	34.711		32.806	37.217	34.199	31.578	34.896	32.815	33.868	35.247							33.761	34.502	37.317	34.596	33.938	35.524	35.068	32.761	33.731
hsa-miR-219-1-3p-002095
hsa-miR-219-2-3p-002390
hsa-miR-220-000523
hsa-miR-220b-002206
hsa-miR-220c-002211
hsa-miR-298-002190
hsa-miR-325-000540
hsa-miR-346-000553	36.085	33.394	34.066	37.537	37.903	36.365	35.93	34.929	34.988		38.887	36.272	35.558	39.024	38.184	35.341	34.97	34.047			38.152	33.947	35.422	39.044	37.013	37.598
hsa-miR-376c-002122	30.652	30.326		32.394	31.303	31.168	30.502	29.111	30.493	31.867	31.072	32.296	29.676	29.996	32.45	34.936	30.167	30.877	30.006	28.824	33.554	32.067	31.952	31.089	31.069	28.828
hsa-miR-384-000574
hsa-miR-412-001023																	38.025								34.607
hsa-miR-448-001029
hsa-miR-492-001039
hsa-miR-506-001050
hsa-miR-509-3-5p-002155
hsa-miR-511-001111	35.475				31.897	34.092	32.124	32.986	34.861	34.323	35.986		34.023				36.884			33.341		33.919	32.712			32.517
hsa-miR-517b-001152
hsa-miR-519c-001163
hsa-miR-520b-001116	38.03							37.49		39.701				38.655		39.158	37.678			37.712	39.855
hsa-miR-520e-001119
hsa-miR-520f-001120
